# Supplementary material for: A facile route to ‘naked’ Ag+ ions enabling the coordination of the weak Lewis base Ni(CO)4
Source: Chem Sci. 2025 Nov 7;17(1):406–11. doi: 10.1039/d5sc05589j (PMC12613210; doi:10.1039/d5sc05589j)
Supplement: SC-017-D5SC05589J-s002 [file SC-017-D5SC05589J-s002.cif]

# Supplementary Information (SI) for Chemical Science.
# This journal is © The Royal Society of Chemistry 2025

####################################################################### 
# 
# This file contains crystal structure data downloaded from the 
# Cambridge Structural Database (CSD) hosted by the Cambridge 
# Crystallographic Data Centre (CCDC).
# 
# Full information about CCDC data access policies and citation 
# guidelines are available at http://www.ccdc.cam.ac.uk/access/V1 
# 
# Audit and citation data items may have been added by the CCDC. 
# Please retain this information to preserve the provenance of 
# this file and to allow appropriate attribution of the data. 
# 
#######################################################################

data_p-1_final
_database_code_depnum_ccdc_archive 'CCDC 2471678'
loop_
_audit_author_name
_audit_author_address
'Robin Sievers'
;Freie Universitaet Berlin
Germany
;
_audit_update_record             
;
2025-07-10 deposited with the CCDC.	2025-11-06 downloaded from the CCDC.
;
_audit_creation_date             2024-09-26
_audit_creation_method           
;
Olex2 1.5
(compiled 2024.02.16 svn.r378c4104 for OlexSys, GUI svn.r6928)
;
_shelx_SHELXL_version_number     2018/3
_chemical_name_common            ?
_chemical_name_systematic        ?
_chemical_formula_moiety         'C18 H12 Ag F6, B2 C37 F30 N'
_chemical_formula_sum            'C55 H12 Ag B2 F36 N'
_chemical_formula_weight         1500.15
_chemical_melting_point          ?
loop_
_atom_type_symbol
_atom_type_description
_atom_type_scat_dispersion_real
_atom_type_scat_dispersion_imag
_atom_type_scat_source
C C 0.0033 0.0016 'International Tables Vol C Tables 4.2.6.8 and 6.1.1.4'
H H 0.0000 0.0000 'International Tables Vol C Tables 4.2.6.8 and 6.1.1.4'
Ag Ag -0.8971 1.1015 'International Tables Vol C Tables 4.2.6.8 and 6.1.1.4'
B B 0.0013 0.0007 'International Tables Vol C Tables 4.2.6.8 and 6.1.1.4'
F F 0.0171 0.0103 'International Tables Vol C Tables 4.2.6.8 and 6.1.1.4'
N N 0.0061 0.0033 'International Tables Vol C Tables 4.2.6.8 and 6.1.1.4'

_shelx_space_group_comment       
;
The symmetry employed for this shelxl refinement is uniquely defined
by the following loop, which should always be used as a source of
symmetry information in preference to the above space-group names.
They are only intended as comments.
;
_space_group_crystal_system      triclinic
_space_group_IT_number           2
_space_group_name_H-M_alt        'P -1'
_space_group_name_Hall           '-P 1'
loop_
_space_group_symop_operation_xyz
'x, y, z'
'-x, -y, -z'

_cell_length_a                   11.4773(4)
_cell_length_b                   15.0019(7)
_cell_length_c                   17.3790(7)
_cell_angle_alpha                111.9500(10)
_cell_angle_beta                 96.586(2)
_cell_angle_gamma                109.0740(10)
_cell_volume                     2525.48(18)
_cell_formula_units_Z            2
_cell_measurement_reflns_used    9247
_cell_measurement_temperature    100.00
_cell_measurement_theta_max      25.36
_cell_measurement_theta_min      2.40
_shelx_estimated_absorpt_T_max   0.945
_shelx_estimated_absorpt_T_min   0.945
_exptl_absorpt_coefficient_mu    0.577
_exptl_absorpt_correction_T_max  0.7452
_exptl_absorpt_correction_T_min  0.6636
_exptl_absorpt_correction_type   numerical
_exptl_absorpt_process_details   
;
SADABS-2016/2 (Bruker,2016/2) was used for absorption correction.
wR2(int) was 0.0817 before and 0.0552 after correction.
The Ratio of minimum to maximum transmission is 0.8905.
The \l/2 correction factor is Not present.
;
_exptl_absorpt_special_details   ?
_exptl_crystal_colour            'clear light colourless'
_exptl_crystal_colour_lustre     clear
_exptl_crystal_colour_modifier   light
_exptl_crystal_colour_primary    colourless
_exptl_crystal_density_diffrn    1.973
_exptl_crystal_density_meas      ?
_exptl_crystal_density_method    ?
_exptl_crystal_description       block
_exptl_crystal_F_000             1460
_exptl_crystal_size_max          0.1
_exptl_crystal_size_mid          0.1
_exptl_crystal_size_min          0.1
_exptl_transmission_factor_max   ?
_exptl_transmission_factor_min   ?
_diffrn_reflns_av_R_equivalents  0.0368
_diffrn_reflns_av_unetI/netI     0.0266
_diffrn_reflns_Laue_measured_fraction_full 0.999
_diffrn_reflns_Laue_measured_fraction_max 0.998
_diffrn_reflns_limit_h_max       13
_diffrn_reflns_limit_h_min       -13
_diffrn_reflns_limit_k_max       18
_diffrn_reflns_limit_k_min       -18
_diffrn_reflns_limit_l_max       20
_diffrn_reflns_limit_l_min       -20
_diffrn_reflns_number            48637
_diffrn_reflns_point_group_measured_fraction_full 0.999
_diffrn_reflns_point_group_measured_fraction_max 0.998
_diffrn_reflns_theta_full        25.242
_diffrn_reflns_theta_max         25.361
_diffrn_reflns_theta_min         1.950
_diffrn_ambient_temperature      100.00
_diffrn_detector_area_resol_mean ?
_diffrn_measured_fraction_theta_full 0.999
_diffrn_measured_fraction_theta_max 0.998
_diffrn_measurement_device_type  'Bruker APEX-II CCD'
_diffrn_measurement_method       '\f and \w scans'
_diffrn_radiation_type           MoK\a
_diffrn_radiation_wavelength     0.71073
_diffrn_source                   ?
_diffrn_source_current           1.0
_diffrn_source_power             0.05
_diffrn_source_voltage           50.0
_diffrn_standards_number         0
_reflns_Friedel_coverage         0.000
_reflns_Friedel_fraction_full    .
_reflns_Friedel_fraction_max     .
_reflns_number_gt                8149
_reflns_number_total             9238
_reflns_special_details          
;
 Reflections were merged by SHELXL according to the crystal
 class for the calculation of statistics and refinement.
 
 _reflns_Friedel_fraction is defined as the number of unique
 Friedel pairs measured divided by the number that would be
 possible theoretically, ignoring centric projections and
 systematic absences.
;
_reflns_threshold_expression     'I > 2\s(I)'
_computing_cell_refinement       'SAINT V8.40B (?, 2016)'
_computing_data_collection       ?
_computing_data_reduction        'SAINT V8.40B (?, 2016)'
_computing_molecular_graphics    'Olex2 1.5 (Dolomanov et al., 2009)'
_computing_publication_material  'Olex2 1.5 (Dolomanov et al., 2009)'
_computing_structure_refinement  'SHELXL 2018/3 (Sheldrick, 2015)'
_computing_structure_solution    'SHELXT 2018/2 (Sheldrick, 2018)'
_refine_diff_density_max         0.373
_refine_diff_density_min         -1.025
_refine_diff_density_rms         0.066
_refine_ls_extinction_coef       0.00064(17)
_refine_ls_extinction_expression Fc^*^=kFc[1+0.001xFc^2^\l^3^/sin(2\q)]^-1/4^
_refine_ls_extinction_method     'SHELXL-2018/3 (Sheldrick 2018)'
_refine_ls_goodness_of_fit_ref   1.085
_refine_ls_hydrogen_treatment    constr
_refine_ls_matrix_type           full
_refine_ls_number_parameters     938
_refine_ls_number_reflns         9238
_refine_ls_number_restraints     5
_refine_ls_R_factor_all          0.0388
_refine_ls_R_factor_gt           0.0318
_refine_ls_restrained_S_all      1.086
_refine_ls_shift/su_max          0.004
_refine_ls_shift/su_mean         0.000
_refine_ls_structure_factor_coef Fsqd
_refine_ls_weighting_details     
'w=1/[\s^2^(Fo^2^)+(0.0277P)^2^+2.8833P] where P=(Fo^2^+2Fc^2^)/3'
_refine_ls_weighting_scheme      calc
_refine_ls_wR_factor_gt          0.0745
_refine_ls_wR_factor_ref         0.0805
_refine_special_details          ?
_olex2_refinement_description    
;
1. Fixed Uiso
 At 1.2 times of:
  All C(H) groups
2. Shared sites
{N1, C01}
{C02, N2}
3. Restrained distances
 F00V-C01Z \\sim F00V-C0
 with sigma of 0.02
 C01E-C01Z \\sim C01E-C0
 with sigma of 0.02
 C01W-C02C \\sim C01W-C1
 with sigma of 0.02
 C01Z-C02C \\sim C0-C1
 with sigma of 0.02
 C01Z-F3 \\sim C0-F3
 with sigma of 0.02
 C02C-F4 \\sim C1-F4
 with sigma of 0.02
 C02C-F9 \\sim C1-F9
 with sigma of 0.02
 F00V-C02C \\sim F00V-C1
 with sigma of 0.04
 C01E-C02C \\sim C01E-C1
 with sigma of 0.04
 C01W-C01Z \\sim C01W-C0
 with sigma of 0.04
 C01Z-F4 \\sim C0-F4
 with sigma of 0.04
 C01Z-F9 \\sim C0-F9
 with sigma of 0.04
 C02C-F3 \\sim C1-F3
 with sigma of 0.04
4. Uiso/Uaniso restraints and constraints
Uanis(C02) = Uanis(N2)
Uanis(N1) = Uanis(C01)
Uanis(C4) = Uanis(C5) = Uanis(C9) = Uanis(C2A)
Uanis(C01Z) = Uanis(C02C) = Uanis(C0) = Uanis(C1)
5. Others
 Fixed Sof: F00V(0.5) C02(0.5) N1(0.5) C01Z(0.5) C02C(0.5) H02D(0.5) F1(0.5)
 H02G(0.5) F4(0.5) C5(0.5) H5(0.5) C7(0.5) H7(0.5) C9(0.5) H9(0.5) F6(0.5)
 F5(0.5) C6(0.5) H6(0.5) C3(0.5) C8(0.5) F7(0.5) F8(0.5) C4(0.5) H4(0.5)
 C7A(0.5) C6A(0.5) C2A(0.5) H2A(0.5) C3A(0.5) H3A(0.5) C8A(0.5) H8A(0.5)
 C01(0.5) N2(0.5) F2(0.5) F9(0.5) F3(0.5) C0(0.5) C1(0.5)
6.a Aromatic/amide H refined with riding coordinates:
 C024(H024), C025(H025), C026(H026), C027(H027), C029(H029), C02B(H02B),
 C02D(H02D), C02E(H02E), C02G(H02G), C5(H5), C7(H7), C9(H9), C6(H6), C4(H4),
 C2A(H2A), C3A(H3A), C8A(H8A)
;
_atom_sites_solution_hydrogens   geom
_atom_sites_solution_primary     dual
_atom_sites_solution_secondary   ?
loop_
_atom_site_label
_atom_site_type_symbol
_atom_site_fract_x
_atom_site_fract_y
_atom_site_fract_z
_atom_site_U_iso_or_equiv
_atom_site_adp_type
_atom_site_occupancy
_atom_site_site_symmetry_order
_atom_site_calc_flag
_atom_site_refinement_flags_posn
_atom_site_refinement_flags_adp
_atom_site_refinement_flags_occupancy
_atom_site_disorder_assembly
_atom_site_disorder_group
Ag01 Ag 0.72062(2) 0.97406(2) 0.72737(2) 0.03342(8) Uani 1 1 d . . . . .
F002 F 0.59671(12) 0.35622(10) 0.54823(8) 0.0233(3) Uani 1 1 d . . . . .
F003 F 0.95422(12) 0.66905(10) 0.61411(8) 0.0231(3) Uani 1 1 d . . . . .
F004 F 0.62273(14) 0.62773(11) 1.01791(8) 0.0272(3) Uani 1 1 d . . . . .
F005 F 0.91394(13) 0.69455(10) 0.79092(9) 0.0269(3) Uani 1 1 d . . . . .
F006 F 0.52337(14) 0.29688(10) 0.85829(9) 0.0289(3) Uani 1 1 d . . . . .
F007 F 0.61898(14) 0.62992(11) 0.74557(8) 0.0288(3) Uani 1 1 d . . . . .
F008 F 0.48287(13) 0.37368(11) 0.41580(9) 0.0287(3) Uani 1 1 d . . . . .
F009 F 0.83705(14) 0.68613(11) 0.48331(9) 0.0298(3) Uani 1 1 d . . . . .
F00A F 0.86459(13) 0.62944(11) 0.95842(9) 0.0302(3) Uani 1 1 d . . . . .
F00B F 0.63930(14) 0.82527(11) 1.08239(9) 0.0323(3) Uani 1 1 d . . . . .
F00C F 0.53247(14) 0.29395(11) 0.68386(9) 0.0335(3) Uani 1 1 d . . . . .
F00D F 0.98426(14) 0.59040(12) 1.07502(9) 0.0329(3) Uani 1 1 d . . . . .
F00E F 0.59958(15) 0.54194(12) 0.38346(9) 0.0339(3) Uani 1 1 d . . . . .
F00F F 0.37341(14) 0.51482(12) 0.87484(10) 0.0375(4) Uani 1 1 d . . . . .
F00G F 1.10701(14) 0.46742(12) 0.64993(11) 0.0395(4) Uani 1 1 d . . . . .
F00H F 1.14533(15) 0.84318(11) 0.88408(9) 0.0356(4) Uani 1 1 d . . . . .
F00I F 0.09198(15) 0.20666(13) 0.63753(11) 0.0430(4) Uani 1 1 d . . . . .
F00J F 0.64537(16) 0.25997(12) 0.97430(11) 0.0399(4) Uani 1 1 d . . . . .
F00K F 0.84804(16) 0.17932(11) 0.40537(11) 0.0390(4) Uani 1 1 d . . . . .
F00L F 1.35929(14) 0.80552(12) 0.86424(11) 0.0410(4) Uani 1 1 d . . . . .
F00M F 0.63411(16) 0.92265(11) 0.97952(10) 0.0391(4) Uani 1 1 d . . . . .
F00N F 0.62545(16) 0.82230(12) 0.81022(10) 0.0385(4) Uani 1 1 d . . . . .
F00O F 0.87913(19) 0.37895(12) 0.48665(12) 0.0473(5) Uani 1 1 d . . . . .
F00P F 0.13652(14) 0.38213(13) 0.78216(12) 0.0424(4) Uani 1 1 d . . . . .
F00Q F 0.87819(16) 0.40536(14) 1.08364(11) 0.0441(4) Uani 1 1 d . . . . .
F00R F 0.29382(16) 0.16531(12) 0.58947(10) 0.0454(4) Uani 1 1 d . . . . .
F00S F 0.80333(18) 0.05412(12) 0.48686(11) 0.0475(4) Uani 1 1 d . . . . .
F00T F 1.33514(14) 0.61594(14) 0.74459(13) 0.0529(5) Uani 1 1 d . . . . .
F00U F 1.15390(16) 1.05066(14) 0.68886(13) 0.0542(5) Uani 1 1 d . . . . .
F00V F 0.8448(5) 0.3357(5) 0.7334(4) 0.0277(11) Uani 0.5 1 d . . P A 1
F00W F 1.12666(17) 1.20100(16) 0.86790(13) 0.0589(5) Uani 1 1 d . . . . .
F00X F 1.07778(17) 1.09461(16) 0.96334(12) 0.0566(5) Uani 1 1 d . . . . .
C02 C 0.76590(19) 0.48742(15) 0.72491(13) 0.0189(4) Uani 0.5 1 d . . P B 2
N1 N 0.7007(2) 0.49283(16) 0.76995(13) 0.0209(4) Uani 0.5 1 d . . P B 2
C011 C 0.9968(2) 0.57177(18) 0.71668(14) 0.0207(5) Uani 1 1 d . . . . .
C012 C 0.7825(2) 0.51036(17) 0.58780(13) 0.0174(4) Uani 1 1 d . . . . .
C013 C 1.0164(2) 0.67044(18) 0.77847(15) 0.0207(5) Uani 1 1 d . . . . .
C014 C 0.6608(2) 0.44021(17) 0.53453(14) 0.0187(4) Uani 1 1 d . . . . .
C015 C 0.8371(2) 0.59363(17) 0.56788(14) 0.0188(4) Uani 1 1 d . . . . .
C016 C 0.7779(2) 0.60436(18) 0.49996(14) 0.0220(5) Uani 1 1 d . . . . .
C017 C 0.5996(2) 0.44738(18) 0.46588(14) 0.0215(5) Uani 1 1 d . . . . .
C018 C 0.6365(2) 0.37435(18) 0.91167(15) 0.0224(5) Uani 1 1 d . . . . .
C019 C 0.6845(2) 0.46790(18) 0.90504(14) 0.0208(5) Uani 1 1 d . . . . .
C01A C 0.4674(2) 0.41507(18) 0.78189(14) 0.0207(5) Uani 1 1 d . . . . .
C01B C 0.6240(2) 0.61904(18) 0.87879(14) 0.0206(5) Uani 1 1 d . . . . .
C01C C 0.6275(2) 0.67405(18) 0.96429(15) 0.0220(5) Uani 1 1 d . . . . .
C01D C 0.4375(2) 0.32217(19) 0.70910(15) 0.0250(5) Uani 1 1 d . . . . .
C01E C 0.8447(2) 0.36430(18) 0.61383(15) 0.0215(5) Uani 1 1 d D . . . .
C01F C 0.6585(2) 0.53089(19) 0.44832(15) 0.0245(5) Uani 1 1 d . . . . .
C01G C 0.8041(2) 0.53717(18) 0.96150(15) 0.0233(5) Uani 1 1 d . . . . .
C01H C 0.8402(2) 0.21761(18) 0.48670(16) 0.0254(5) Uani 1 1 d . . . . .
C01I C 0.6248(2) 0.67446(19) 0.83019(15) 0.0237(5) Uani 1 1 d . . . . .
C01J C 0.8537(2) 0.32010(18) 0.53007(17) 0.0249(5) Uani 1 1 d . . . . .
C01K C 0.6321(2) 0.77467(19) 0.99894(15) 0.0249(5) Uani 1 1 d . . . . .
C01L C 0.8689(2) 0.51903(19) 1.02194(15) 0.0253(5) Uani 1 1 d . . . . .
C01M C 0.8154(3) 0.4254(2) 1.02641(16) 0.0290(5) Uani 1 1 d . . . . .
C01N C 0.6313(2) 0.82492(19) 0.94704(17) 0.0282(5) Uani 1 1 d . . . . .
C01O C 0.2124(2) 0.2731(2) 0.68409(17) 0.0308(6) Uani 1 1 d . . . . .
C01P C 0.6990(3) 0.35285(19) 0.97101(17) 0.0281(5) Uani 1 1 d . . . . .
C01Q C 0.3607(2) 0.43045(18) 0.80356(16) 0.0261(5) Uani 1 1 d . . . . .
C01R C 1.2430(2) 0.7307(2) 0.81646(16) 0.0293(5) Uani 1 1 d . . . . .
C01S C 1.1093(2) 0.55845(19) 0.70832(16) 0.0279(5) Uani 1 1 d . . . . .
C01T C 1.1346(2) 0.74888(18) 0.82698(15) 0.0255(5) Uani 1 1 d . . . . .
C01U C 0.6275(2) 0.7742(2) 0.86229(16) 0.0275(5) Uani 1 1 d . . . . .
C01V C 0.3146(3) 0.25287(19) 0.66021(15) 0.0303(6) Uani 1 1 d . . . . .
C01W C 0.8166(3) 0.15402(19) 0.52753(18) 0.0335(6) Uani 1 1 d D . . . .
C01X C 0.2359(2) 0.3622(2) 0.75678(17) 0.0299(5) Uani 1 1 d . . . . .
C01Y C 1.2301(2) 0.6348(2) 0.75643(18) 0.0333(6) Uani 1 1 d . . . . .
C01Z C 0.8407(10) 0.3002(8) 0.6553(7) 0.0250(14) Uani 0.5 1 d D . P A 1
C021 C 0.9814(3) 1.1096(2) 0.92491(17) 0.0384(7) Uani 1 1 d . . . . .
C022 C 1.0385(3) 0.9831(2) 0.6833(2) 0.0415(7) Uani 1 1 d . . . . .
C023 C 1.0074(3) 1.1644(2) 0.87568(18) 0.0405(7) Uani 1 1 d . . . . .
C024 C 0.8050(3) 0.8428(2) 0.6729(2) 0.0409(7) Uani 1 1 d . . . . .
H024 H 0.724653 0.793827 0.669221 0.049 Uiso 1 1 calc R U . . .
C025 C 0.7649(3) 1.0873(2) 0.89417(18) 0.0401(7) Uani 1 1 d . . . . .
H025 H 0.681063 1.061445 0.900640 0.048 Uiso 1 1 calc R U . . .
C026 C 0.8618(3) 1.0694(2) 0.93372(17) 0.0391(7) Uani 1 1 d . . . . .
H026 H 0.844745 1.029980 0.966095 0.047 Uiso 1 1 calc R U . . .
C027 C 0.9129(3) 1.1810(2) 0.83508(18) 0.0407(7) Uani 1 1 d . . . . .
H027 H 0.930419 1.217656 0.800673 0.049 Uiso 1 1 calc R U . . .
B028 B 0.8529(2) 0.4846(2) 0.65989(16) 0.0187(5) Uani 1 1 d . . . . .
C029 C 0.8167(3) 0.8801(2) 0.61113(19) 0.0470(8) Uani 1 1 d . . . . .
H029 H 0.744573 0.857492 0.565040 0.056 Uiso 1 1 calc R U . . .
B02A B 0.6149(3) 0.4982(2) 0.83654(16) 0.0210(5) Uani 1 1 d . . . . .
C02B C 0.7906(3) 1.1430(2) 0.84513(17) 0.0402(7) Uani 1 1 d . . . . .
H02B H 0.724205 1.155138 0.818403 0.048 Uiso 1 1 calc R U . . .
C02C C 0.8306(7) 0.1981(7) 0.6125(5) 0.0250(14) Uani 0.5 1 d D . P A 1
C02D C 1.0272(3) 0.9463(3) 0.7442(3) 0.0506(8) Uani 1 1 d . . . . .
H02D H 1.100201 0.968825 0.789536 0.061 Uiso 0.5 1 calc R U P C 1
C02E C 0.9112(3) 0.8770(2) 0.7403(2) 0.0494(8) Uani 1 1 d . . . . .
H02E H 0.903365 0.852565 0.783357 0.059 Uiso 1 1 calc R U . . .
F1 F 1.1331(3) 0.9691(3) 0.7915(2) 0.0491(9) Uani 0.5 1 d . . P D 2
C02G C 0.9357(3) 0.9515(3) 0.61754(19) 0.0534(9) Uani 1 1 d . . . . .
H02G H 0.944834 0.978024 0.575780 0.064 Uiso 0.5 1 calc R U P E 2
F4 F 0.8233(4) 0.1386(3) 0.6517(3) 0.0336(8) Uani 0.5 1 d . . P A 1
C5 C 0.4919(17) 0.8713(17) 0.6254(13) 0.035(2) Uani 0.5 1 d . . P F 1
H5 H 0.513559 0.814607 0.594505 0.042 Uiso 0.5 1 calc R U P F 1
C7 C 0.5375(8) 0.9659(7) 0.6153(6) 0.0339(19) Uani 0.5 1 d . . P F 1
H7 H 0.585015 0.971133 0.574704 0.041 Uiso 0.5 1 calc R U P F 1
C9 C 0.4348(10) 1.0385(6) 0.7219(9) 0.035(2) Uani 0.5 1 d . . P F 1
H9 H 0.413700 1.094604 0.755155 0.042 Uiso 0.5 1 calc R U P F 1
F6 F 0.4760(3) 1.0760(3) 0.5826(3) 0.0516(9) Uani 0.5 1 d . . P F 2
F5 F 0.5086(3) 0.8981(3) 0.5181(2) 0.0497(9) Uani 0.5 1 d . . P F 2
C6 C 0.5115(8) 1.0496(7) 0.6652(6) 0.041(2) Uani 0.5 1 d . . P F 1
H6 H 0.545053 1.114311 0.661442 0.049 Uiso 0.5 1 calc R U P F 1
C3 C 0.3923(7) 0.9472(6) 0.7278(5) 0.0348(16) Uani 0.5 1 d . . P F 1
C8 C 0.4189(6) 0.8637(5) 0.6785(5) 0.0291(13) Uani 0.5 1 d . . P F 1
F7 F 0.3676(3) 0.7728(3) 0.6839(3) 0.0485(9) Uani 0.5 1 d . . P F 1
F8 F 0.3185(4) 0.9360(3) 0.7809(3) 0.0557(10) Uani 0.5 1 d . . P F 1
C4 C 0.4810(17) 0.8714(18) 0.6381(13) 0.035(2) Uani 0.5 1 d . . P F 2
H4 H 0.491149 0.807123 0.613108 0.042 Uiso 0.5 1 calc R U P F 2
C7A C 0.4875(7) 0.9294(6) 0.5968(5) 0.0279(16) Uani 0.5 1 d . . P F 2
C6A C 0.4688(7) 1.0209(6) 0.6298(5) 0.0310(17) Uani 0.5 1 d . . P F 2
C2A C 0.4489(10) 1.0576(6) 0.7076(9) 0.035(2) Uani 0.5 1 d . . P F 2
H2A H 0.440383 1.122743 0.730551 0.042 Uiso 0.5 1 calc R U P F 2
C3A C 0.4405(7) 0.9993(8) 0.7548(5) 0.0407(18) Uani 0.5 1 d . . P F 2
H3A H 0.422732 1.023277 0.809190 0.049 Uiso 0.5 1 calc R U P F 2
C8A C 0.4582(6) 0.9067(6) 0.7226(5) 0.0351(14) Uani 0.5 1 d . . P F 2
H8A H 0.455391 0.867395 0.754899 0.042 Uiso 0.5 1 calc R U P F 2
C01 C 0.7007(2) 0.49283(16) 0.76995(13) 0.0209(4) Uani 0.5 1 d . . P B 1
N2 N 0.76590(19) 0.48742(15) 0.72491(13) 0.0189(4) Uani 0.5 1 d . . P B 1
F2 F 0.9659(3) 0.9677(3) 0.5569(2) 0.0500(9) Uani 0.5 1 d . . P G 1
F9 F 0.7561(4) 0.1260(3) 0.6516(3) 0.0322(8) Uani 0.5 1 d . . P A 2
F3 F 0.7960(5) 0.3266(5) 0.7374(4) 0.0272(11) Uani 0.5 1 d . . P A 2
C0 C 0.8085(10) 0.2942(8) 0.6499(7) 0.0250(14) Uani 0.5 1 d D . P A 2
C1 C 0.7893(7) 0.1906(7) 0.6089(5) 0.0250(14) Uani 0.5 1 d D . P A 2

loop_
_atom_site_aniso_label
_atom_site_aniso_U_11
_atom_site_aniso_U_22
_atom_site_aniso_U_33
_atom_site_aniso_U_23
_atom_site_aniso_U_13
_atom_site_aniso_U_12
Ag01 0.02556(11) 0.02799(12) 0.03280(12) -0.00105(8) -0.00001(8) 0.01367(9)
F002 0.0207(7) 0.0193(7) 0.0272(7) 0.0116(6) 0.0054(5) 0.0034(5)
F003 0.0222(7) 0.0179(7) 0.0246(7) 0.0088(6) 0.0074(5) 0.0029(5)
F004 0.0393(8) 0.0261(7) 0.0218(7) 0.0132(6) 0.0134(6) 0.0150(6)
F005 0.0244(7) 0.0205(7) 0.0336(8) 0.0081(6) 0.0120(6) 0.0094(6)
F006 0.0338(8) 0.0185(7) 0.0302(7) 0.0113(6) 0.0084(6) 0.0049(6)
F007 0.0352(8) 0.0293(8) 0.0188(7) 0.0117(6) 0.0043(6) 0.0087(6)
F008 0.0242(7) 0.0250(7) 0.0280(7) 0.0086(6) -0.0009(6) 0.0056(6)
F009 0.0421(9) 0.0219(7) 0.0271(7) 0.0156(6) 0.0122(6) 0.0082(6)
F00A 0.0256(7) 0.0253(7) 0.0338(8) 0.0160(6) 0.0020(6) 0.0016(6)
F00B 0.0397(9) 0.0236(7) 0.0246(7) 0.0038(6) 0.0095(6) 0.0097(7)
F00C 0.0306(8) 0.0240(7) 0.0315(8) 0.0028(6) 0.0162(6) 0.0021(6)
F00D 0.0254(8) 0.0378(9) 0.0326(8) 0.0128(7) 0.0031(6) 0.0139(7)
F00E 0.0439(9) 0.0319(8) 0.0258(7) 0.0166(7) 0.0001(6) 0.0134(7)
F00F 0.0269(8) 0.0264(8) 0.0442(9) 0.0018(7) 0.0118(7) 0.0079(6)
F00G 0.0216(7) 0.0258(8) 0.0557(10) 0.0016(7) 0.0084(7) 0.0109(6)
F00H 0.0365(9) 0.0212(7) 0.0301(8) 0.0000(6) 0.0077(7) 0.0028(6)
F00I 0.0251(8) 0.0367(9) 0.0446(9) 0.0149(8) -0.0055(7) -0.0057(7)
F00J 0.0466(10) 0.0316(8) 0.0566(10) 0.0306(8) 0.0177(8) 0.0192(8)
F00K 0.0458(10) 0.0233(8) 0.0502(10) 0.0103(7) 0.0308(8) 0.0172(7)
F00L 0.0219(8) 0.0336(9) 0.0444(9) 0.0085(7) -0.0053(7) -0.0016(7)
F00M 0.0487(10) 0.0176(7) 0.0460(9) 0.0117(7) 0.0110(8) 0.0104(7)
F00N 0.0506(10) 0.0304(8) 0.0402(9) 0.0252(7) 0.0089(7) 0.0126(7)
F00O 0.0794(13) 0.0283(8) 0.0636(11) 0.0289(8) 0.0597(10) 0.0329(9)
F00P 0.0221(8) 0.0377(9) 0.0620(11) 0.0178(8) 0.0102(7) 0.0105(7)
F00Q 0.0458(10) 0.0532(11) 0.0526(10) 0.0355(9) 0.0095(8) 0.0294(9)
F00R 0.0418(9) 0.0299(9) 0.0285(8) -0.0043(7) 0.0090(7) -0.0080(7)
F00S 0.0677(12) 0.0144(7) 0.0459(10) 0.0038(7) -0.0049(8) 0.0170(8)
F00T 0.0165(8) 0.0425(10) 0.0780(13) 0.0073(9) 0.0020(8) 0.0120(7)
F00U 0.0339(9) 0.0460(11) 0.0678(12) 0.0155(9) 0.0270(9) 0.0048(8)
F00V 0.041(3) 0.032(2) 0.0203(18) 0.0157(15) 0.012(2) 0.020(3)
F00W 0.0363(10) 0.0573(12) 0.0657(12) 0.0315(10) 0.0000(9) -0.0026(9)
F00X 0.0412(10) 0.0629(13) 0.0540(11) 0.0299(10) -0.0101(8) 0.0096(9)
C02 0.0176(10) 0.0162(10) 0.0201(10) 0.0085(8) 0.0025(8) 0.0033(8)
N1 0.0204(10) 0.0162(10) 0.0201(10) 0.0081(8) 0.0028(9) 0.0010(8)
C011 0.0205(11) 0.0207(12) 0.0216(11) 0.0109(10) 0.0053(9) 0.0073(10)
C012 0.0202(11) 0.0159(11) 0.0172(10) 0.0053(9) 0.0098(9) 0.0090(9)
C013 0.0193(11) 0.0212(12) 0.0236(11) 0.0113(10) 0.0071(9) 0.0084(9)
C014 0.0218(11) 0.0142(10) 0.0215(11) 0.0081(9) 0.0098(9) 0.0074(9)
C015 0.0204(11) 0.0164(11) 0.0187(11) 0.0052(9) 0.0098(9) 0.0078(9)
C016 0.0306(13) 0.0182(11) 0.0209(11) 0.0106(9) 0.0133(10) 0.0097(10)
C017 0.0193(11) 0.0185(11) 0.0210(11) 0.0047(9) 0.0032(9) 0.0063(9)
C018 0.0241(12) 0.0213(12) 0.0224(11) 0.0083(10) 0.0107(10) 0.0098(10)
C019 0.0241(12) 0.0205(11) 0.0192(11) 0.0079(9) 0.0114(9) 0.0097(10)
C01A 0.0225(12) 0.0180(11) 0.0202(11) 0.0104(9) 0.0068(9) 0.0039(9)
C01B 0.0174(11) 0.0201(11) 0.0202(11) 0.0090(9) 0.0034(9) 0.0032(9)
C01C 0.0217(12) 0.0208(12) 0.0212(11) 0.0097(10) 0.0050(9) 0.0055(10)
C01D 0.0263(13) 0.0245(12) 0.0212(12) 0.0111(10) 0.0096(10) 0.0043(10)
C01E 0.0149(11) 0.0177(11) 0.0274(12) 0.0082(10) 0.0005(9) 0.0051(9)
C01F 0.0312(13) 0.0253(12) 0.0189(11) 0.0090(10) 0.0062(10) 0.0144(11)
C01G 0.0269(12) 0.0222(12) 0.0238(12) 0.0108(10) 0.0117(10) 0.0110(10)
C01H 0.0173(11) 0.0199(12) 0.0346(13) 0.0066(10) 0.0070(10) 0.0084(10)
C01I 0.0211(12) 0.0227(12) 0.0201(11) 0.0079(10) 0.0029(9) 0.0028(10)
C01J 0.0194(11) 0.0184(12) 0.0405(14) 0.0137(11) 0.0143(10) 0.0089(10)
C01K 0.0232(12) 0.0205(12) 0.0222(12) 0.0056(10) 0.0047(9) 0.0032(10)
C01L 0.0224(12) 0.0286(13) 0.0243(12) 0.0077(10) 0.0088(10) 0.0133(10)
C01M 0.0339(14) 0.0375(15) 0.0321(13) 0.0210(12) 0.0146(11) 0.0252(12)
C01N 0.0261(13) 0.0166(12) 0.0346(14) 0.0088(10) 0.0047(11) 0.0038(10)
C01O 0.0231(13) 0.0265(13) 0.0307(13) 0.0143(11) -0.0014(10) -0.0034(10)
C01P 0.0369(14) 0.0234(13) 0.0362(14) 0.0172(11) 0.0201(12) 0.0181(11)
C01Q 0.0274(13) 0.0187(12) 0.0268(12) 0.0078(10) 0.0065(10) 0.0057(10)
C01R 0.0200(12) 0.0260(13) 0.0314(13) 0.0108(11) -0.0015(10) 0.0017(10)
C01S 0.0224(12) 0.0222(12) 0.0335(13) 0.0067(11) 0.0053(10) 0.0096(10)
C01T 0.0286(13) 0.0191(12) 0.0213(12) 0.0066(10) 0.0047(10) 0.0041(10)
C01U 0.0261(13) 0.0263(13) 0.0302(13) 0.0179(11) 0.0037(10) 0.0056(10)
C01V 0.0335(14) 0.0207(12) 0.0201(12) 0.0047(10) 0.0052(10) -0.0032(11)
C01W 0.0362(15) 0.0145(12) 0.0383(15) 0.0058(11) -0.0073(12) 0.0091(11)
C01X 0.0234(13) 0.0285(13) 0.0382(14) 0.0171(12) 0.0085(11) 0.0082(11)
C01Y 0.0179(12) 0.0330(14) 0.0453(16) 0.0141(12) 0.0053(11) 0.0105(11)
C01Z 0.019(4) 0.0199(13) 0.0272(12) 0.0085(11) -0.014(2) 0.006(2)
C021 0.0375(16) 0.0317(15) 0.0282(14) 0.0067(12) -0.0086(12) 0.0060(12)
C022 0.0318(15) 0.0259(14) 0.0566(19) 0.0055(13) 0.0254(14) 0.0097(12)
C023 0.0363(16) 0.0282(14) 0.0348(15) 0.0061(12) -0.0030(12) -0.0002(12)
C024 0.0368(16) 0.0212(13) 0.0607(19) 0.0088(13) 0.0273(14) 0.0130(12)
C025 0.0423(17) 0.0302(15) 0.0328(15) -0.0008(12) 0.0085(12) 0.0145(13)
C026 0.0476(17) 0.0293(14) 0.0282(14) 0.0051(12) 0.0064(12) 0.0111(13)
C027 0.0502(18) 0.0267(14) 0.0303(14) 0.0067(12) -0.0018(13) 0.0087(13)
B028 0.0174(12) 0.0185(12) 0.0204(12) 0.0079(10) 0.0070(10) 0.0075(10)
C029 0.0362(16) 0.0440(18) 0.0307(15) -0.0061(13) 0.0104(13) 0.0061(14)
B02A 0.0228(13) 0.0194(13) 0.0173(12) 0.0076(10) 0.0088(10) 0.0038(11)
C02B 0.0492(18) 0.0283(14) 0.0293(14) -0.0023(12) -0.0015(12) 0.0206(13)
C02C 0.019(4) 0.0199(13) 0.0272(12) 0.0085(11) -0.014(2) 0.006(2)
C02D 0.0343(17) 0.0398(17) 0.089(3) 0.0332(18) 0.0175(17) 0.0217(14)
C02E 0.0439(18) 0.0394(17) 0.086(2) 0.0416(18) 0.0231(17) 0.0233(15)
F1 0.0321(18) 0.068(2) 0.057(2) 0.039(2) 0.0009(16) 0.0219(17)
C02G 0.050(2) 0.054(2) 0.0302(16) 0.0034(14) 0.0242(15) 0.0028(16)
F4 0.042(2) 0.0293(19) 0.046(2) 0.0285(16) 0.016(2) 0.018(2)
C5 0.020(2) 0.0224(14) 0.051(4) 0.007(2) 0.003(2) 0.0077(16)
C7 0.028(5) 0.034(5) 0.034(4) 0.018(4) 0.003(3) 0.004(3)
C9 0.020(2) 0.0224(14) 0.051(4) 0.007(2) 0.003(2) 0.0077(16)
F6 0.050(2) 0.044(2) 0.068(2) 0.0375(19) 0.0051(18) 0.0147(17)
F5 0.049(2) 0.061(2) 0.0331(18) 0.0123(17) 0.0169(16) 0.0220(18)
C6 0.027(5) 0.027(4) 0.070(6) 0.029(4) 0.004(4) 0.008(4)
C3 0.023(4) 0.040(4) 0.039(4) 0.013(3) 0.011(3) 0.014(3)
C8 0.029(3) 0.020(3) 0.036(4) 0.012(3) 0.005(3) 0.009(3)
F7 0.048(2) 0.0328(18) 0.071(2) 0.0298(18) 0.0249(18) 0.0137(16)
F8 0.047(2) 0.062(2) 0.065(2) 0.023(2) 0.0343(19) 0.0280(19)
C4 0.020(2) 0.0224(14) 0.051(4) 0.007(2) 0.003(2) 0.0077(16)
C7A 0.021(4) 0.027(4) 0.027(4) 0.004(3) 0.009(3) 0.007(3)
C6A 0.025(4) 0.023(4) 0.039(4) 0.014(3) -0.001(3) 0.005(3)
C2A 0.020(2) 0.0224(14) 0.051(4) 0.007(2) 0.003(2) 0.0077(16)
C3A 0.027(4) 0.063(6) 0.027(4) 0.009(4) 0.010(3) 0.024(4)
C8A 0.026(3) 0.047(4) 0.042(4) 0.029(4) 0.012(3) 0.014(3)
C01 0.0204(10) 0.0162(10) 0.0201(10) 0.0081(8) 0.0028(9) 0.0010(8)
N2 0.0176(10) 0.0162(10) 0.0201(10) 0.0085(8) 0.0025(8) 0.0033(8)
F2 0.047(2) 0.064(2) 0.0404(19) 0.0285(18) 0.0142(16) 0.0168(18)
F9 0.034(2) 0.0249(17) 0.0422(19) 0.0226(15) 0.0091(19) 0.0087(19)
F3 0.036(3) 0.030(2) 0.0267(19) 0.0183(15) 0.016(2) 0.017(3)
C0 0.019(4) 0.0199(13) 0.0272(12) 0.0085(11) -0.014(2) 0.006(2)
C1 0.019(4) 0.0199(13) 0.0272(12) 0.0085(11) -0.014(2) 0.006(2)

_geom_special_details            
;
 All esds (except the esd in the dihedral angle between two l.s. planes)
 are estimated using the full covariance matrix.  The cell esds are taken
 into account individually in the estimation of esds in distances, angles
 and torsion angles; correlations between esds in cell parameters are only
 used when they are defined by crystal symmetry.  An approximate (isotropic)
 treatment of cell esds is used for estimating esds involving l.s. planes.
;
loop_
_geom_bond_atom_site_label_1
_geom_bond_atom_site_label_2
_geom_bond_distance
_geom_bond_site_symmetry_2
_geom_bond_publ_flag
Ag01 C024 2.404(3) . ?
Ag01 C025 2.639(3) . ?
Ag01 C029 2.584(3) . ?
Ag01 C02B 2.382(3) . ?
Ag01 C5 2.580(18) . ?
Ag01 C7 2.635(8) . ?
Ag01 C4 2.609(18) . ?
F002 C014 1.358(2) . ?
F003 C015 1.346(3) . ?
F004 C01C 1.351(3) . ?
F005 C013 1.356(3) . ?
F006 C018 1.352(3) . ?
F007 C01I 1.352(3) . ?
F008 C017 1.349(3) . ?
F009 C016 1.348(3) . ?
F00A C01G 1.355(3) . ?
F00B C01K 1.340(3) . ?
F00C C01D 1.353(3) . ?
F00D C01L 1.344(3) . ?
F00E C01F 1.340(3) . ?
F00F C01Q 1.350(3) . ?
F00G C01S 1.353(3) . ?
F00H C01T 1.345(3) . ?
F00I C01O 1.341(3) . ?
F00J C01P 1.353(3) . ?
F00K C01H 1.339(3) . ?
F00L C01R 1.342(3) . ?
F00M C01N 1.347(3) . ?
F00N C01U 1.354(3) . ?
F00O C01J 1.347(3) . ?
F00P C01X 1.350(3) . ?
F00Q C01M 1.341(3) . ?
F00R C01V 1.347(3) . ?
F00S C01W 1.343(3) . ?
F00T C01Y 1.346(3) . ?
F00U C022 1.346(3) . ?
F00V C01Z 1.249(12) . ?
F00W C023 1.341(4) . ?
F00X C021 1.351(3) . ?
C02 N1 1.143(3) . ?
C02 B028 1.589(3) . ?
N1 B02A 1.600(3) . ?
C011 C013 1.390(3) . ?
C011 C01S 1.384(3) . ?
C011 B028 1.632(3) . ?
C012 C014 1.389(3) . ?
C012 C015 1.391(3) . ?
C012 B028 1.645(3) . ?
C013 C01T 1.374(3) . ?
C014 C017 1.372(3) . ?
C015 C016 1.382(3) . ?
C016 C01F 1.374(3) . ?
C017 C01F 1.378(3) . ?
C018 C019 1.384(3) . ?
C018 C01P 1.383(3) . ?
C019 C01G 1.387(3) . ?
C019 B02A 1.639(3) . ?
C01A C01D 1.389(3) . ?
C01A C01Q 1.385(3) . ?
C01A B02A 1.640(3) . ?
C01B C01C 1.392(3) . ?
C01B C01I 1.388(3) . ?
C01B B02A 1.643(3) . ?
C01C C01K 1.380(3) . ?
C01D C01V 1.378(4) . ?
C01E C01J 1.388(3) . ?
C01E C01Z 1.393(9) . ?
C01E B028 1.643(3) . ?
C01E C0 1.392(10) . ?
C01G C01L 1.377(3) . ?
C01H C01J 1.381(3) . ?
C01H C01W 1.367(4) . ?
C01I C01U 1.376(4) . ?
C01K C01N 1.376(4) . ?
C01L C01M 1.373(4) . ?
C01M C01P 1.367(4) . ?
C01N C01U 1.369(4) . ?
C01O C01V 1.375(4) . ?
C01O C01X 1.371(4) . ?
C01Q C01X 1.384(4) . ?
C01R C01T 1.375(4) . ?
C01R C01Y 1.372(4) . ?
C01S C01Y 1.384(4) . ?
C01W C02C 1.337(9) . ?
C01W C1 1.427(9) . ?
C01Z C02C 1.388(7) . ?
C021 C023 1.386(4) . ?
C021 C026 1.359(4) . ?
C022 C02D 1.364(5) . ?
C022 C02G 1.358(5) . ?
C023 C027 1.367(4) . ?
C024 H024 0.9500 . ?
C024 C029 1.385(5) . ?
C024 C02E 1.391(5) . ?
C025 H025 0.9500 . ?
C025 C026 1.393(4) . ?
C025 C02B 1.393(4) . ?
C026 H026 0.9500 . ?
C027 H027 0.9500 . ?
C027 C02B 1.390(4) . ?
B028 N2 1.589(3) . ?
C029 H029 0.9500 . ?
C029 C02G 1.394(4) . ?
B02A C01 1.600(3) . ?
C02B H02B 0.9500 . ?
C02C F4 1.299(9) . ?
C02D H02D 0.9500 . ?
C02D C02E 1.371(4) . ?
C02D F1 1.248(5) . ?
C02E H02E 0.9500 . ?
C02G H02G 0.9500 . ?
C02G F2 1.230(4) . ?
C5 H5 0.9500 . ?
C5 C7 1.43(3) . ?
C5 C8 1.33(2) . ?
C7 H7 0.9500 . ?
C7 C6 1.381(14) . ?
C9 H9 0.9500 . ?
C9 C6 1.414(18) . ?
C9 C3 1.344(11) . ?
F6 C6A 1.357(9) . ?
F5 C7A 1.349(8) . ?
C6 H6 0.9500 . ?
C3 C8 1.381(10) . ?
C3 F8 1.342(8) . ?
C8 F7 1.341(7) . ?
C4 H4 0.9500 . ?
C4 C7A 1.31(3) . ?
C4 C8A 1.45(2) . ?
C7A C6A 1.375(13) . ?
C6A C2A 1.334(17) . ?
C2A H2A 0.9500 . ?
C2A C3A 1.396(13) . ?
C3A H3A 0.9500 . ?
C3A C8A 1.383(12) . ?
C8A H8A 0.9500 . ?
C01 N2 1.143(3) . ?
F9 C1 1.412(9) . ?
F3 C0 1.455(13) . ?
C0 C1 1.372(7) . ?

loop_
_geom_angle_atom_site_label_1
_geom_angle_atom_site_label_2
_geom_angle_atom_site_label_3
_geom_angle
_geom_angle_site_symmetry_1
_geom_angle_site_symmetry_3
_geom_angle_publ_flag
C024 Ag01 C025 121.77(11) . . ?
C024 Ag01 C029 31.98(11) . . ?
C024 Ag01 C5 99.0(3) . . ?
C024 Ag01 C7 115.8(2) . . ?
C024 Ag01 C4 101.6(4) . . ?
C029 Ag01 C025 143.84(10) . . ?
C029 Ag01 C7 94.1(2) . . ?
C029 Ag01 C4 97.3(3) . . ?
C02B Ag01 C024 136.81(11) . . ?
C02B Ag01 C025 31.70(10) . . ?
C02B Ag01 C029 136.22(11) . . ?
C02B Ag01 C5 123.9(3) . . ?
C02B Ag01 C7 104.8(2) . . ?
C02B Ag01 C4 120.7(3) . . ?
C5 Ag01 C025 122.0(4) . . ?
C5 Ag01 C029 92.4(3) . . ?
C5 Ag01 C7 31.8(7) . . ?
C7 Ag01 C025 120.7(2) . . ?
C4 Ag01 C025 116.5(4) . . ?
N1 C02 B028 176.0(2) . . ?
C02 N1 B02A 176.3(2) . . ?
C013 C011 B028 121.1(2) . . ?
C01S C011 C013 113.4(2) . . ?
C01S C011 B028 125.4(2) . . ?
C014 C012 C015 113.7(2) . . ?
C014 C012 B028 119.76(19) . . ?
C015 C012 B028 126.3(2) . . ?
F005 C013 C011 119.2(2) . . ?
F005 C013 C01T 116.3(2) . . ?
C01T C013 C011 124.5(2) . . ?
F002 C014 C012 119.28(19) . . ?
F002 C014 C017 116.1(2) . . ?
C017 C014 C012 124.6(2) . . ?
F003 C015 C012 121.0(2) . . ?
F003 C015 C016 115.61(19) . . ?
C016 C015 C012 123.4(2) . . ?
F009 C016 C015 120.4(2) . . ?
F009 C016 C01F 119.5(2) . . ?
C01F C016 C015 120.1(2) . . ?
F008 C017 C014 120.6(2) . . ?
F008 C017 C01F 120.1(2) . . ?
C014 C017 C01F 119.3(2) . . ?
F006 C018 C019 120.7(2) . . ?
F006 C018 C01P 115.7(2) . . ?
C01P C018 C019 123.6(2) . . ?
C018 C019 C01G 113.6(2) . . ?
C018 C019 B02A 125.9(2) . . ?
C01G C019 B02A 120.5(2) . . ?
C01D C01A B02A 123.0(2) . . ?
C01Q C01A C01D 113.5(2) . . ?
C01Q C01A B02A 123.5(2) . . ?
C01C C01B B02A 124.2(2) . . ?
C01I C01B C01C 113.8(2) . . ?
C01I C01B B02A 122.0(2) . . ?
F004 C01C C01B 119.9(2) . . ?
F004 C01C C01K 116.2(2) . . ?
C01K C01C C01B 123.9(2) . . ?
F00C C01D C01A 119.7(2) . . ?
F00C C01D C01V 116.0(2) . . ?
C01V C01D C01A 124.2(2) . . ?
C01J C01E C01Z 112.9(5) . . ?
C01J C01E B028 121.9(2) . . ?
C01J C01E C0 114.6(5) . . ?
C01Z C01E B028 124.9(5) . . ?
C0 C01E B028 122.7(5) . . ?
F00E C01F C016 120.4(2) . . ?
F00E C01F C017 120.8(2) . . ?
C016 C01F C017 118.8(2) . . ?
F00A C01G C019 119.5(2) . . ?
F00A C01G C01L 116.0(2) . . ?
C01L C01G C019 124.5(2) . . ?
F00K C01H C01J 121.3(2) . . ?
F00K C01H C01W 119.6(2) . . ?
C01W C01H C01J 119.1(2) . . ?
F007 C01I C01B 120.3(2) . . ?
F007 C01I C01U 115.9(2) . . ?
C01U C01I C01B 123.8(2) . . ?
F00O C01J C01E 119.7(2) . . ?
F00O C01J C01H 116.0(2) . . ?
C01H C01J C01E 124.2(2) . . ?
F00B C01K C01C 121.5(2) . . ?
F00B C01K C01N 119.1(2) . . ?
C01N C01K C01C 119.4(2) . . ?
F00D C01L C01G 121.1(2) . . ?
F00D C01L C01M 119.8(2) . . ?
C01M C01L C01G 119.2(2) . . ?
F00Q C01M C01L 120.1(2) . . ?
F00Q C01M C01P 120.8(2) . . ?
C01P C01M C01L 119.1(2) . . ?
F00M C01N C01K 120.2(2) . . ?
F00M C01N C01U 120.7(2) . . ?
C01U C01N C01K 119.1(2) . . ?
F00I C01O C01V 120.7(2) . . ?
F00I C01O C01X 120.5(2) . . ?
C01X C01O C01V 118.7(2) . . ?
F00J C01P C018 120.2(2) . . ?
F00J C01P C01M 119.8(2) . . ?
C01M C01P C018 120.0(2) . . ?
F00F C01Q C01A 120.8(2) . . ?
F00F C01Q C01X 115.2(2) . . ?
C01X C01Q C01A 124.0(2) . . ?
F00L C01R C01T 120.5(2) . . ?
F00L C01R C01Y 120.6(2) . . ?
C01Y C01R C01T 118.9(2) . . ?
F00G C01S C011 120.9(2) . . ?
F00G C01S C01Y 115.1(2) . . ?
C01Y C01S C011 124.0(2) . . ?
F00H C01T C013 120.7(2) . . ?
F00H C01T C01R 119.8(2) . . ?
C013 C01T C01R 119.5(2) . . ?
F00N C01U C01I 120.2(2) . . ?
F00N C01U C01N 119.8(2) . . ?
C01N C01U C01I 120.0(2) . . ?
F00R C01V C01D 120.6(2) . . ?
F00R C01V C01O 119.8(2) . . ?
C01O C01V C01D 119.7(2) . . ?
F00S C01W C01H 120.3(2) . . ?
F00S C01W C1 120.2(4) . . ?
C01H C01W C1 119.0(4) . . ?
C02C C01W F00S 120.3(4) . . ?
C02C C01W C01H 118.3(4) . . ?
F00P C01X C01O 119.5(2) . . ?
F00P C01X C01Q 120.7(2) . . ?
C01O C01X C01Q 119.8(2) . . ?
F00T C01Y C01R 119.8(2) . . ?
F00T C01Y C01S 120.5(2) . . ?
C01R C01Y C01S 119.7(2) . . ?
F00V C01Z C01E 118.7(9) . . ?
F00V C01Z C02C 119.0(7) . . ?
C02C C01Z C01E 122.3(7) . . ?
F00X C021 C023 118.5(3) . . ?
F00X C021 C026 119.8(3) . . ?
C026 C021 C023 121.7(3) . . ?
F00U C022 C02D 118.9(3) . . ?
F00U C022 C02G 120.3(3) . . ?
C02G C022 C02D 120.8(3) . . ?
F00W C023 C021 119.3(3) . . ?
F00W C023 C027 120.1(3) . . ?
C027 C023 C021 120.6(3) . . ?
Ag01 C024 H024 86.3 . . ?
C029 C024 Ag01 81.22(18) . . ?
C029 C024 H024 120.1 . . ?
C029 C024 C02E 119.9(3) . . ?
C02E C024 Ag01 102.57(19) . . ?
C02E C024 H024 120.1 . . ?
Ag01 C025 H025 100.1 . . ?
C026 C025 Ag01 105.36(18) . . ?
C026 C025 H025 119.9 . . ?
C026 C025 C02B 120.2(3) . . ?
C02B C025 Ag01 63.92(15) . . ?
C02B C025 H025 119.9 . . ?
C021 C026 C025 118.4(3) . . ?
C021 C026 H026 120.8 . . ?
C025 C026 H026 120.8 . . ?
C023 C027 H027 120.7 . . ?
C023 C027 C02B 118.7(3) . . ?
C02B C027 H027 120.7 . . ?
C02 B028 C011 106.67(18) . . ?
C02 B028 C012 104.15(17) . . ?
C02 B028 C01E 107.36(18) . . ?
C011 B028 C012 114.90(18) . . ?
C011 B028 C01E 113.56(18) . . ?
C01E B028 C012 109.46(18) . . ?
N2 B028 C011 106.67(18) . . ?
N2 B028 C012 104.15(17) . . ?
N2 B028 C01E 107.36(18) . . ?
Ag01 C029 H029 93.7 . . ?
C024 C029 Ag01 66.80(15) . . ?
C024 C029 H029 120.5 . . ?
C024 C029 C02G 119.1(3) . . ?
C02G C029 Ag01 109.2(2) . . ?
C02G C029 H029 120.5 . . ?
N1 B02A C019 102.70(18) . . ?
N1 B02A C01A 107.66(18) . . ?
N1 B02A C01B 106.27(18) . . ?
C019 B02A C01A 114.86(19) . . ?
C019 B02A C01B 113.82(18) . . ?
C01A B02A C01B 110.65(19) . . ?
C01 B02A C019 102.70(18) . . ?
C01 B02A C01A 107.66(18) . . ?
C01 B02A C01B 106.27(18) . . ?
Ag01 C02B H02B 90.1 . . ?
C025 C02B Ag01 84.38(17) . . ?
C025 C02B H02B 119.8 . . ?
C027 C02B Ag01 95.51(18) . . ?
C027 C02B C025 120.4(3) . . ?
C027 C02B H02B 119.8 . . ?
C01W C02C C01Z 121.2(6) . . ?
F4 C02C C01W 117.2(7) . . ?
F4 C02C C01Z 121.3(6) . . ?
C022 C02D H02D 119.8 . . ?
C022 C02D C02E 120.5(3) . . ?
C02E C02D H02D 119.8 . . ?
F1 C02D C022 112.6(3) . . ?
F1 C02D C02E 126.0(4) . . ?
C024 C02E H02E 120.2 . . ?
C02D C02E C024 119.6(3) . . ?
C02D C02E H02E 120.2 . . ?
C022 C02G C029 120.2(3) . . ?
C022 C02G H02G 119.9 . . ?
C029 C02G H02G 119.9 . . ?
F2 C02G C022 112.8(3) . . ?
F2 C02G C029 124.1(3) . . ?
Ag01 C5 H5 90.5 . . ?
C7 C5 Ag01 76.3(9) . . ?
C7 C5 H5 120.4 . . ?
C8 C5 Ag01 103.2(11) . . ?
C8 C5 H5 120.4 . . ?
C8 C5 C7 119.3(11) . . ?
Ag01 C7 H7 96.2 . . ?
C5 C7 Ag01 72.0(8) . . ?
C5 C7 H7 120.4 . . ?
C6 C7 Ag01 101.6(5) . . ?
C6 C7 C5 119.1(9) . . ?
C6 C7 H7 120.4 . . ?
C6 C9 H9 120.6 . . ?
C3 C9 H9 120.6 . . ?
C3 C9 C6 118.8(10) . . ?
C7 C6 C9 119.6(8) . . ?
C7 C6 H6 120.2 . . ?
C9 C6 H6 120.2 . . ?
C9 C3 C8 121.7(9) . . ?
F8 C3 C9 119.0(9) . . ?
F8 C3 C8 119.3(7) . . ?
C5 C8 C3 121.3(11) . . ?
C5 C8 F7 119.9(11) . . ?
F7 C8 C3 118.7(6) . . ?
Ag01 C4 H4 92.5 . . ?
C7A C4 Ag01 94.5(12) . . ?
C7A C4 H4 120.5 . . ?
C7A C4 C8A 119.0(13) . . ?
C8A C4 Ag01 83.0(8) . . ?
C8A C4 H4 120.5 . . ?
F5 C7A C6A 118.0(7) . . ?
C4 C7A F5 120.0(9) . . ?
C4 C7A C6A 122.0(9) . . ?
F6 C6A C7A 118.3(7) . . ?
C2A C6A F6 120.1(7) . . ?
C2A C6A C7A 121.5(8) . . ?
C6A C2A H2A 120.4 . . ?
C6A C2A C3A 119.3(8) . . ?
C3A C2A H2A 120.4 . . ?
C2A C3A H3A 119.9 . . ?
C8A C3A C2A 120.1(8) . . ?
C8A C3A H3A 119.9 . . ?
C4 C8A H8A 121.0 . . ?
C3A C8A C4 118.0(12) . . ?
C3A C8A H8A 121.0 . . ?
N2 C01 B02A 176.3(2) . . ?
C01 N2 B028 176.0(2) . . ?
C01E C0 F3 122.4(8) . . ?
C1 C0 C01E 123.7(7) . . ?
C1 C0 F3 113.8(6) . . ?
F9 C1 C01W 121.5(7) . . ?
C0 C1 C01W 118.4(6) . . ?
C0 C1 F9 119.7(5) . . ?

loop_
_geom_torsion_atom_site_label_1
_geom_torsion_atom_site_label_2
_geom_torsion_atom_site_label_3
_geom_torsion_atom_site_label_4
_geom_torsion
_geom_torsion_site_symmetry_1
_geom_torsion_site_symmetry_2
_geom_torsion_site_symmetry_3
_geom_torsion_site_symmetry_4
_geom_torsion_publ_flag
Ag01 C024 C029 C02G 99.9(3) . . . . ?
Ag01 C024 C02E C02D -88.1(3) . . . . ?
Ag01 C025 C026 C021 70.0(3) . . . . ?
Ag01 C025 C02B C027 -93.1(2) . . . . ?
Ag01 C029 C02G C022 73.9(4) . . . . ?
Ag01 C029 C02G F2 -127.1(4) . . . . ?
Ag01 C5 C7 C6 -93.4(8) . . . . ?
Ag01 C5 C8 C3 77.7(13) . . . . ?
Ag01 C5 C8 F7 -103.4(9) . . . . ?
Ag01 C7 C6 C9 -79.1(8) . . . . ?
Ag01 C4 C7A F5 95.6(8) . . . . ?
Ag01 C4 C7A C6A -86.8(9) . . . . ?
Ag01 C4 C8A C3A 93.1(8) . . . . ?
F002 C014 C017 F008 -0.4(3) . . . . ?
F002 C014 C017 C01F 179.65(19) . . . . ?
F003 C015 C016 F009 0.1(3) . . . . ?
F003 C015 C016 C01F 179.4(2) . . . . ?
F004 C01C C01K F00B 3.9(3) . . . . ?
F004 C01C C01K C01N -177.1(2) . . . . ?
F005 C013 C01T F00H 0.9(3) . . . . ?
F005 C013 C01T C01R -178.7(2) . . . . ?
F006 C018 C019 C01G -177.05(19) . . . . ?
F006 C018 C019 B02A 0.9(3) . . . . ?
F006 C018 C01P F00J -1.3(3) . . . . ?
F006 C018 C01P C01M 178.5(2) . . . . ?
F007 C01I C01U F00N -0.6(3) . . . . ?
F007 C01I C01U C01N 179.0(2) . . . . ?
F008 C017 C01F F00E 2.2(3) . . . . ?
F008 C017 C01F C016 -179.5(2) . . . . ?
F009 C016 C01F F00E -2.0(3) . . . . ?
F009 C016 C01F C017 179.6(2) . . . . ?
F00A C01G C01L F00D 1.0(3) . . . . ?
F00A C01G C01L C01M -177.5(2) . . . . ?
F00B C01K C01N F00M -1.8(4) . . . . ?
F00B C01K C01N C01U 178.2(2) . . . . ?
F00C C01D C01V F00R -3.0(3) . . . . ?
F00C C01D C01V C01O 176.7(2) . . . . ?
F00D C01L C01M F00Q 0.1(3) . . . . ?
F00D C01L C01M C01P -178.9(2) . . . . ?
F00F C01Q C01X F00P 0.9(3) . . . . ?
F00F C01Q C01X C01O -178.9(2) . . . . ?
F00G C01S C01Y F00T -0.8(4) . . . . ?
F00G C01S C01Y C01R 178.9(2) . . . . ?
F00I C01O C01V F00R -0.2(4) . . . . ?
F00I C01O C01V C01D -179.9(2) . . . . ?
F00I C01O C01X F00P 1.0(4) . . . . ?
F00I C01O C01X C01Q -179.3(2) . . . . ?
F00K C01H C01J F00O -2.0(3) . . . . ?
F00K C01H C01J C01E 178.9(2) . . . . ?
F00K C01H C01W F00S 1.0(4) . . . . ?
F00K C01H C01W C02C 168.9(4) . . . . ?
F00K C01H C01W C1 -170.6(4) . . . . ?
F00L C01R C01T F00H 1.6(4) . . . . ?
F00L C01R C01T C013 -178.8(2) . . . . ?
F00L C01R C01Y F00T -0.8(4) . . . . ?
F00L C01R C01Y C01S 179.5(2) . . . . ?
F00M C01N C01U F00N -0.5(4) . . . . ?
F00M C01N C01U C01I 179.9(2) . . . . ?
F00Q C01M C01P F00J 0.7(4) . . . . ?
F00Q C01M C01P C018 -179.1(2) . . . . ?
F00S C01W C02C C01Z -178.1(4) . . . . ?
F00S C01W C02C F4 -3.9(8) . . . . ?
F00S C01W C1 F9 4.3(8) . . . . ?
F00S C01W C1 C0 177.7(4) . . . . ?
F00U C022 C02D C02E -179.7(3) . . . . ?
F00U C022 C02D F1 -10.2(5) . . . . ?
F00U C022 C02G C029 178.9(3) . . . . ?
F00U C022 C02G F2 17.7(5) . . . . ?
F00V C01Z C02C C01W 175.1(9) . . . . ?
F00V C01Z C02C F4 1.2(8) . . . . ?
F00W C023 C027 C02B -179.3(3) . . . . ?
F00X C021 C023 F00W -0.2(4) . . . . ?
F00X C021 C023 C027 179.5(3) . . . . ?
F00X C021 C026 C025 179.2(2) . . . . ?
C011 C013 C01T F00H 178.4(2) . . . . ?
C011 C013 C01T C01R -1.2(4) . . . . ?
C011 C01S C01Y F00T 180.0(2) . . . . ?
C011 C01S C01Y C01R -0.3(4) . . . . ?
C012 C014 C017 F008 177.8(2) . . . . ?
C012 C014 C017 C01F -2.2(3) . . . . ?
C012 C015 C016 F009 -178.89(19) . . . . ?
C012 C015 C016 C01F 0.4(3) . . . . ?
C013 C011 C01S F00G -178.9(2) . . . . ?
C013 C011 C01S C01Y 0.2(4) . . . . ?
C013 C011 B028 C02 -43.7(3) . . . . ?
C013 C011 B028 C012 71.1(3) . . . . ?
C013 C011 B028 C01E -161.8(2) . . . . ?
C013 C011 B028 N2 -43.7(3) . . . . ?
C014 C012 C015 F003 179.24(18) . . . . ?
C014 C012 C015 C016 -1.8(3) . . . . ?
C014 C012 B028 C02 -65.1(2) . . . . ?
C014 C012 B028 C011 178.58(19) . . . . ?
C014 C012 B028 C01E 49.4(3) . . . . ?
C014 C012 B028 N2 -65.1(2) . . . . ?
C014 C017 C01F F00E -177.9(2) . . . . ?
C014 C017 C01F C016 0.5(3) . . . . ?
C015 C012 C014 F002 -179.14(18) . . . . ?
C015 C012 C014 C017 2.7(3) . . . . ?
C015 C012 B028 C02 120.9(2) . . . . ?
C015 C012 B028 C011 4.6(3) . . . . ?
C015 C012 B028 C01E -124.5(2) . . . . ?
C015 C012 B028 N2 120.9(2) . . . . ?
C015 C016 C01F F00E 178.7(2) . . . . ?
C015 C016 C01F C017 0.3(3) . . . . ?
C018 C019 C01G F00A 176.61(19) . . . . ?
C018 C019 C01G C01L -2.9(3) . . . . ?
C018 C019 B02A N1 -107.6(2) . . . . ?
C018 C019 B02A C01A 9.0(3) . . . . ?
C018 C019 B02A C01B 138.0(2) . . . . ?
C018 C019 B02A C01 -107.6(2) . . . . ?
C019 C018 C01P F00J 179.2(2) . . . . ?
C019 C018 C01P C01M -1.0(4) . . . . ?
C019 C01G C01L F00D -179.4(2) . . . . ?
C019 C01G C01L C01M 2.0(4) . . . . ?
C01A C01D C01V F00R 178.7(2) . . . . ?
C01A C01D C01V C01O -1.6(4) . . . . ?
C01A C01Q C01X F00P 179.7(2) . . . . ?
C01A C01Q C01X C01O -0.1(4) . . . . ?
C01B C01C C01K F00B -178.0(2) . . . . ?
C01B C01C C01K C01N 1.0(4) . . . . ?
C01B C01I C01U F00N -178.7(2) . . . . ?
C01B C01I C01U C01N 0.9(4) . . . . ?
C01C C01B C01I F007 -178.6(2) . . . . ?
C01C C01B C01I C01U -0.6(3) . . . . ?
C01C C01B B02A N1 -143.4(2) . . . . ?
C01C C01B B02A C019 -31.1(3) . . . . ?
C01C C01B B02A C01A 100.0(3) . . . . ?
C01C C01B B02A C01 -143.4(2) . . . . ?
C01C C01K C01N F00M 179.2(2) . . . . ?
C01C C01K C01N C01U -0.8(4) . . . . ?
C01D C01A C01Q F00F 177.1(2) . . . . ?
C01D C01A C01Q C01X -1.6(3) . . . . ?
C01D C01A B02A N1 32.2(3) . . . . ?
C01D C01A B02A C019 -81.5(3) . . . . ?
C01D C01A B02A C01B 148.0(2) . . . . ?
C01D C01A B02A C01 32.2(3) . . . . ?
C01E C01Z C02C C01W -4.0(8) . . . . ?
C01E C01Z C02C F4 -177.9(8) . . . . ?
C01E C0 C1 C01W 4.8(7) . . . . ?
C01E C0 C1 F9 178.3(8) . . . . ?
C01G C019 B02A N1 70.2(2) . . . . ?
C01G C019 B02A C01A -173.2(2) . . . . ?
C01G C019 B02A C01B -44.2(3) . . . . ?
C01G C019 B02A C01 70.2(2) . . . . ?
C01G C01L C01M F00Q 178.6(2) . . . . ?
C01G C01L C01M C01P -0.3(4) . . . . ?
C01H C01W C02C C01Z 14.1(6) . . . . ?
C01H C01W C02C F4 -171.8(4) . . . . ?
C01H C01W C1 F9 175.9(4) . . . . ?
C01H C01W C1 C0 -10.8(5) . . . . ?
C01I C01B C01C F004 177.7(2) . . . . ?
C01I C01B C01C C01K -0.3(3) . . . . ?
C01I C01B B02A N1 38.6(3) . . . . ?
C01I C01B B02A C019 150.9(2) . . . . ?
C01I C01B B02A C01A -78.0(3) . . . . ?
C01I C01B B02A C01 38.6(3) . . . . ?
C01J C01E C01Z F00V 173.3(7) . . . . ?
C01J C01E C01Z C02C -7.6(8) . . . . ?
C01J C01E B028 C02 148.5(2) . . . . ?
C01J C01E B028 C011 -93.9(3) . . . . ?
C01J C01E B028 C012 36.0(3) . . . . ?
C01J C01E B028 N2 148.5(2) . . . . ?
C01J C01E C0 F3 179.0(6) . . . . ?
C01J C01E C0 C1 3.2(8) . . . . ?
C01J C01H C01W F00S -179.9(2) . . . . ?
C01J C01H C01W C02C -12.0(5) . . . . ?
C01J C01H C01W C1 8.6(5) . . . . ?
C01K C01N C01U F00N 179.4(2) . . . . ?
C01K C01N C01U C01I -0.1(4) . . . . ?
C01L C01M C01P F00J 179.6(2) . . . . ?
C01L C01M C01P C018 -0.2(4) . . . . ?
C01P C018 C019 C01G 2.4(3) . . . . ?
C01P C018 C019 B02A -179.7(2) . . . . ?
C01Q C01A C01D F00C -175.8(2) . . . . ?
C01Q C01A C01D C01V 2.5(3) . . . . ?
C01Q C01A B02A N1 -147.7(2) . . . . ?
C01Q C01A B02A C019 98.6(3) . . . . ?
C01Q C01A B02A C01B -32.0(3) . . . . ?
C01Q C01A B02A C01 -147.7(2) . . . . ?
C01S C011 C013 F005 177.9(2) . . . . ?
C01S C011 C013 C01T 0.5(3) . . . . ?
C01S C011 B028 C02 138.0(2) . . . . ?
C01S C011 B028 C012 -107.2(3) . . . . ?
C01S C011 B028 C01E 19.9(3) . . . . ?
C01S C011 B028 N2 138.0(2) . . . . ?
C01T C01R C01Y F00T 179.3(2) . . . . ?
C01T C01R C01Y C01S -0.4(4) . . . . ?
C01V C01O C01X F00P -178.6(2) . . . . ?
C01V C01O C01X C01Q 1.1(4) . . . . ?
C01W C01H C01J F00O 178.8(2) . . . . ?
C01W C01H C01J C01E -0.2(4) . . . . ?
C01X C01O C01V F00R 179.4(2) . . . . ?
C01X C01O C01V C01D -0.3(4) . . . . ?
C01Y C01R C01T F00H -178.5(2) . . . . ?
C01Y C01R C01T C013 1.1(4) . . . . ?
C01Z C01E C01J F00O -169.4(5) . . . . ?
C01Z C01E C01J C01H 9.6(6) . . . . ?
C01Z C01E B028 C011 79.6(6) . . . . ?
C01Z C01E B028 C012 -150.5(5) . . . . ?
C01Z C01E B028 N2 -38.0(6) . . . . ?
C021 C023 C027 C02B 0.9(4) . . . . ?
C022 C02D C02E C024 1.2(5) . . . . ?
C023 C021 C026 C025 -2.1(4) . . . . ?
C023 C027 C02B Ag01 -88.1(3) . . . . ?
C023 C027 C02B C025 -1.4(4) . . . . ?
C024 C029 C02G C022 0.4(5) . . . . ?
C024 C029 C02G F2 159.4(4) . . . . ?
C026 C021 C023 F00W -178.9(3) . . . . ?
C026 C021 C023 C027 0.9(4) . . . . ?
C026 C025 C02B Ag01 93.3(2) . . . . ?
C026 C025 C02B C027 0.1(4) . . . . ?
B028 C011 C013 F005 -0.6(3) . . . . ?
B028 C011 C013 C01T -178.0(2) . . . . ?
B028 C011 C01S F00G -0.4(4) . . . . ?
B028 C011 C01S C01Y 178.7(2) . . . . ?
B028 C012 C014 F002 6.2(3) . . . . ?
B028 C012 C014 C017 -172.0(2) . . . . ?
B028 C012 C015 F003 -6.5(3) . . . . ?
B028 C012 C015 C016 172.4(2) . . . . ?
B028 C01E C01J F00O 4.9(3) . . . . ?
B028 C01E C01J C01H -176.1(2) . . . . ?
B028 C01E C01Z F00V -0.7(11) . . . . ?
B028 C01E C01Z C02C 178.4(4) . . . . ?
B028 C01E C0 F3 -10.6(10) . . . . ?
B028 C01E C0 C1 173.6(4) . . . . ?
C029 C024 C02E C02D -1.1(5) . . . . ?
B02A C019 C01G F00A -1.4(3) . . . . ?
B02A C019 C01G C01L 179.0(2) . . . . ?
B02A C01A C01D F00C 4.3(3) . . . . ?
B02A C01A C01D C01V -177.5(2) . . . . ?
B02A C01A C01Q F00F -2.9(3) . . . . ?
B02A C01A C01Q C01X 178.4(2) . . . . ?
B02A C01B C01C F004 -0.4(3) . . . . ?
B02A C01B C01C C01K -178.4(2) . . . . ?
B02A C01B C01I F007 -0.5(3) . . . . ?
B02A C01B C01I C01U 177.5(2) . . . . ?
C02B C025 C026 C021 1.6(4) . . . . ?
C02D C022 C02G C029 -0.3(5) . . . . ?
C02D C022 C02G F2 -161.6(3) . . . . ?
C02E C024 C029 Ag01 -99.5(3) . . . . ?
C02E C024 C029 C02G 0.3(4) . . . . ?
F1 C02D C02E C024 -166.8(4) . . . . ?
C02G C022 C02D C02E -0.5(5) . . . . ?
C02G C022 C02D F1 169.0(3) . . . . ?
C5 C7 C6 C9 -3.4(17) . . . . ?
C7 C5 C8 C3 -4(2) . . . . ?
C7 C5 C8 F7 175.1(10) . . . . ?
C9 C3 C8 C5 2.6(17) . . . . ?
C9 C3 C8 F7 -176.3(8) . . . . ?
F6 C6A C2A C3A 179.4(7) . . . . ?
F5 C7A C6A F6 -1.8(10) . . . . ?
F5 C7A C6A C2A -179.2(7) . . . . ?
C6 C9 C3 C8 -1.7(14) . . . . ?
C6 C9 C3 F8 -179.4(7) . . . . ?
C3 C9 C6 C7 2.2(14) . . . . ?
C8 C5 C7 Ag01 97.7(15) . . . . ?
C8 C5 C7 C6 4(2) . . . . ?
F8 C3 C8 C5 -179.7(11) . . . . ?
F8 C3 C8 F7 1.5(10) . . . . ?
C4 C7A C6A F6 -179.4(11) . . . . ?
C4 C7A C6A C2A 3.1(17) . . . . ?
C7A C4 C8A C3A 1.8(19) . . . . ?
C7A C6A C2A C3A -3.2(14) . . . . ?
C6A C2A C3A C8A 2.7(13) . . . . ?
C2A C3A C8A C4 -2.0(16) . . . . ?
C8A C4 C7A F5 -179.9(10) . . . . ?
C8A C4 C7A C6A -2.4(19) . . . . ?
F3 C0 C1 C01W -171.4(7) . . . . ?
F3 C0 C1 F9 2.1(7) . . . . ?
C0 C01E C01J F00O 175.3(5) . . . . ?
C0 C01E C01J C01H -5.7(6) . . . . ?
C0 C01E B028 C02 -21.2(5) . . . . ?
C0 C01E B028 C011 96.5(5) . . . . ?
C0 C01E B028 C012 -133.7(5) . . . . ?

_shelx_res_file                  
;
TITL p-1_final_a.res in P-1
    p-1_final.res
    created by SHELXL-2018/3 at 15:54:04 on 26-Sep-2024
REM Old TITL P-1_final in P-1
REM SHELXT solution in P-1: R1 0.164, Rweak 0.008, Alpha 0.053
REM <I/s> 0.000 for 0 systematic absences, Orientation as input
REM Formula found by SHELXT: C60 B N3 F33 Ag
CELL 0.71073 11.4773 15.0019 17.379 111.95 96.586 109.074
ZERR 2 0.0004 0.0007 0.0007 0.001 0.002 0.001
LATT 1
SFAC C H Ag B F N
UNIT 110 24 2 4 72 2
EADP C02 N2
EADP N1 C01
EADP C4 C5 C9 C2A
SADI F00V C01Z F00V C0
SADI C01E C01Z C01E C0
SADI C01W C02C C01W C1
SADI C01Z C02C C0 C1
SADI C01Z F3 C0 F3
SADI C02C F4 C1 F4
SADI C02C F9 C1 F9
SADI 0.04 F00V C02C F00V C1
SADI 0.04 C01E C02C C01E C1
SADI 0.04 C01W C01Z C01W C0
SADI 0.04 C01Z F4 C0 F4
SADI 0.04 C01Z F9 C0 F9
SADI 0.04 C02C F3 C1 F3
EADP C01Z C02C C0 C1
EXYZ N1 C01
EXYZ C02 N2

L.S. 4
PLAN  50
SIZE 0.1 0.1 0.1
TEMP -173.15
CONF
list 4
MORE -1
BOND $H
fmap 2
acta
OMIT -1 0 1
REM <olex2.extras>
REM <HklSrc "%.\\P-1_final.hkl">
REM </olex2.extras>

WGHT    0.027700    2.883300
EXTI    0.000640
FVAR       0.26745
AG01  3    0.720621    0.974062    0.727365    11.00000    0.02556    0.02799 =
         0.03280   -0.00105   -0.00001    0.01367
F002  5    0.596708    0.356217    0.548230    11.00000    0.02067    0.01928 =
         0.02723    0.01155    0.00535    0.00345
F003  5    0.954224    0.669054    0.614111    11.00000    0.02220    0.01788 =
         0.02459    0.00877    0.00741    0.00289
F004  5    0.622727    0.627727    1.017912    11.00000    0.03929    0.02614 =
         0.02183    0.01321    0.01337    0.01504
F005  5    0.913944    0.694552    0.790922    11.00000    0.02436    0.02052 =
         0.03363    0.00810    0.01204    0.00939
F006  5    0.523367    0.296882    0.858292    11.00000    0.03379    0.01850 =
         0.03023    0.01127    0.00844    0.00492
F007  5    0.618980    0.629915    0.745567    11.00000    0.03519    0.02934 =
         0.01876    0.01172    0.00429    0.00871
F008  5    0.482868    0.373683    0.415796    11.00000    0.02416    0.02502 =
         0.02805    0.00860   -0.00091    0.00562
F009  5    0.837054    0.686132    0.483314    11.00000    0.04212    0.02193 =
         0.02709    0.01565    0.01222    0.00820
F00A  5    0.864589    0.629444    0.958425    11.00000    0.02560    0.02530 =
         0.03378    0.01600    0.00203    0.00158
F00B  5    0.639303    0.825268    1.082388    11.00000    0.03975    0.02359 =
         0.02456    0.00376    0.00954    0.00972
F00C  5    0.532472    0.293953    0.683859    11.00000    0.03057    0.02398 =
         0.03151    0.00276    0.01623    0.00209
F00D  5    0.984257    0.590397    1.075020    11.00000    0.02543    0.03776 =
         0.03263    0.01285    0.00314    0.01389
F00E  5    0.599576    0.541939    0.383456    11.00000    0.04388    0.03188 =
         0.02579    0.01662    0.00012    0.01336
F00F  5    0.373412    0.514824    0.874838    11.00000    0.02687    0.02635 =
         0.04420    0.00184    0.01179    0.00790
F00G  5    1.107010    0.467421    0.649928    11.00000    0.02160    0.02577 =
         0.05568    0.00160    0.00840    0.01090
F00H  5    1.145333    0.843180    0.884077    11.00000    0.03651    0.02122 =
         0.03007    0.00000    0.00769    0.00277
F00I  5    0.091976    0.206658    0.637531    11.00000    0.02513    0.03672 =
         0.04460    0.01486   -0.00546   -0.00571
F00J  5    0.645368    0.259974    0.974300    11.00000    0.04661    0.03160 =
         0.05663    0.03060    0.01765    0.01916
F00K  5    0.848043    0.179324    0.405375    11.00000    0.04581    0.02334 =
         0.05017    0.01033    0.03085    0.01722
F00L  5    1.359295    0.805520    0.864238    11.00000    0.02195    0.03356 =
         0.04438    0.00852   -0.00530   -0.00162
F00M  5    0.634112    0.922648    0.979523    11.00000    0.04870    0.01757 =
         0.04601    0.01169    0.01099    0.01044
F00N  5    0.625449    0.822297    0.810221    11.00000    0.05058    0.03036 =
         0.04023    0.02521    0.00887    0.01260
F00O  5    0.879131    0.378951    0.486646    11.00000    0.07943    0.02833 =
         0.06361    0.02892    0.05967    0.03290
F00P  5    0.136520    0.382134    0.782165    11.00000    0.02207    0.03768 =
         0.06201    0.01780    0.01016    0.01050
F00Q  5    0.878191    0.405364    1.083636    11.00000    0.04576    0.05317 =
         0.05265    0.03554    0.00954    0.02939
F00R  5    0.293823    0.165306    0.589474    11.00000    0.04178    0.02987 =
         0.02853   -0.00431    0.00895   -0.00799
F00S  5    0.803327    0.054115    0.486863    11.00000    0.06765    0.01437 =
         0.04594    0.00382   -0.00494    0.01702
F00T  5    1.335141    0.615939    0.744589    11.00000    0.01649    0.04250 =
         0.07799    0.00733    0.00202    0.01202
F00U  5    1.153898    1.050664    0.688858    11.00000    0.03388    0.04596 =
         0.06776    0.01553    0.02700    0.00484
PART 1
F00V  5    0.844830    0.335698    0.733443    10.50000    0.04068    0.03198 =
         0.02026    0.01566    0.01170    0.02025

PART 0
F00W  5    1.126662    1.201005    0.867902    11.00000    0.03633    0.05730 =
         0.06566    0.03149   -0.00001   -0.00260
F00X  5    1.077775    1.094605    0.963337    11.00000    0.04120    0.06285 =
         0.05397    0.02991   -0.01012    0.00961

PART 2
C02   1    0.765905    0.487419    0.724913    10.50000    0.01755    0.01615 =
         0.02009    0.00855    0.00250    0.00331
N1    6    0.700675    0.492825    0.769951    10.50000    0.02040    0.01625 =
         0.02015    0.00815    0.00283    0.00105
PART 0
C011  1    0.996813    0.571766    0.716680    11.00000    0.02047    0.02071 =
         0.02161    0.01086    0.00527    0.00725
C012  1    0.782535    0.510363    0.587798    11.00000    0.02016    0.01585 =
         0.01715    0.00531    0.00983    0.00903
C013  1    1.016421    0.670436    0.778469    11.00000    0.01933    0.02121 =
         0.02356    0.01129    0.00711    0.00845
C014  1    0.660809    0.440211    0.534531    11.00000    0.02183    0.01422 =
         0.02155    0.00805    0.00979    0.00736
C015  1    0.837107    0.593628    0.567875    11.00000    0.02039    0.01643 =
         0.01869    0.00515    0.00984    0.00777
C016  1    0.777864    0.604355    0.499964    11.00000    0.03060    0.01820 =
         0.02086    0.01060    0.01330    0.00967
C017  1    0.599562    0.447383    0.465881    11.00000    0.01932    0.01852 =
         0.02102    0.00468    0.00315    0.00625
C018  1    0.636531    0.374348    0.911671    11.00000    0.02413    0.02126 =
         0.02239    0.00830    0.01070    0.00984
C019  1    0.684452    0.467903    0.905039    11.00000    0.02410    0.02051 =
         0.01922    0.00789    0.01142    0.00969
C01A  1    0.467386    0.415071    0.781886    11.00000    0.02254    0.01798 =
         0.02023    0.01039    0.00678    0.00388
C01B  1    0.623986    0.619036    0.878788    11.00000    0.01741    0.02009 =
         0.02021    0.00898    0.00338    0.00317
C01C  1    0.627539    0.674049    0.964293    11.00000    0.02166    0.02083 =
         0.02124    0.00970    0.00505    0.00549
C01D  1    0.437517    0.322168    0.709104    11.00000    0.02630    0.02450 =
         0.02125    0.01113    0.00961    0.00426
C01E  1    0.844681    0.364299    0.613832    11.00000    0.01493    0.01767 =
         0.02742    0.00816    0.00053    0.00508
C01F  1    0.658540    0.530891    0.448325    11.00000    0.03120    0.02530 =
         0.01886    0.00901    0.00616    0.01444
C01G  1    0.804099    0.537169    0.961501    11.00000    0.02688    0.02219 =
         0.02383    0.01080    0.01175    0.01104
C01H  1    0.840185    0.217606    0.486697    11.00000    0.01730    0.01989 =
         0.03456    0.00656    0.00696    0.00844
C01I  1    0.624782    0.674460    0.830191    11.00000    0.02108    0.02270 =
         0.02011    0.00786    0.00292    0.00277
C01J  1    0.853747    0.320097    0.530073    11.00000    0.01940    0.01836 =
         0.04049    0.01366    0.01430    0.00890
C01K  1    0.632120    0.774673    0.998940    11.00000    0.02320    0.02051 =
         0.02224    0.00559    0.00472    0.00322
C01L  1    0.868882    0.519033    1.021937    11.00000    0.02243    0.02863 =
         0.02428    0.00772    0.00882    0.01330
C01M  1    0.815418    0.425388    1.026412    11.00000    0.03393    0.03748 =
         0.03206    0.02101    0.01458    0.02523
C01N  1    0.631304    0.824923    0.947036    11.00000    0.02612    0.01656 =
         0.03457    0.00877    0.00466    0.00384
C01O  1    0.212429    0.273064    0.684088    11.00000    0.02313    0.02648 =
         0.03073    0.01432   -0.00135   -0.00336
C01P  1    0.698970    0.352846    0.971013    11.00000    0.03687    0.02338 =
         0.03618    0.01724    0.02006    0.01810
C01Q  1    0.360725    0.430448    0.803564    11.00000    0.02737    0.01873 =
         0.02683    0.00777    0.00652    0.00571
C01R  1    1.242998    0.730703    0.816460    11.00000    0.01996    0.02603 =
         0.03145    0.01080   -0.00150    0.00169
C01S  1    1.109265    0.558448    0.708322    11.00000    0.02240    0.02223 =
         0.03347    0.00672    0.00531    0.00960
C01T  1    1.134634    0.748876    0.826985    11.00000    0.02862    0.01910 =
         0.02129    0.00658    0.00469    0.00407
C01U  1    0.627466    0.774246    0.862290    11.00000    0.02615    0.02632 =
         0.03020    0.01788    0.00366    0.00560
C01V  1    0.314635    0.252869    0.660205    11.00000    0.03346    0.02073 =
         0.02010    0.00473    0.00521   -0.00323
C01W  1    0.816634    0.154019    0.527529    11.00000    0.03618    0.01447 =
         0.03835    0.00580   -0.00729    0.00911
C01X  1    0.235853    0.362172    0.756779    11.00000    0.02341    0.02854 =
         0.03824    0.01707    0.00847    0.00820
C01Y  1    1.230142    0.634820    0.756431    11.00000    0.01794    0.03300 =
         0.04527    0.01415    0.00529    0.01050
PART 1
C01Z  1    0.840712    0.300190    0.655252    10.50000    0.01871    0.01993 =
         0.02715    0.00849   -0.01358    0.00552

PART 0
C021  1    0.981414    1.109621    0.924906    11.00000    0.03748    0.03166 =
         0.02823    0.00670   -0.00858    0.00601
C022  1    1.038499    0.983115    0.683326    11.00000    0.03178    0.02593 =
         0.05655    0.00546    0.02539    0.00973
C023  1    1.007435    1.164420    0.875683    11.00000    0.03627    0.02820 =
         0.03480    0.00610   -0.00302   -0.00023
C024  1    0.805002    0.842762    0.672888    11.00000    0.03682    0.02124 =
         0.06067    0.00879    0.02730    0.01296
AFIX  43
H024  2    0.724653    0.793827    0.669221    11.00000   -1.20000
AFIX   0
C025  1    0.764902    1.087286    0.894167    11.00000    0.04234    0.03020 =
         0.03282   -0.00081    0.00851    0.01452
AFIX  43
H025  2    0.681063    1.061445    0.900640    11.00000   -1.20000
AFIX   0
C026  1    0.861818    1.069380    0.933723    11.00000    0.04761    0.02928 =
         0.02820    0.00505    0.00639    0.01109
AFIX  43
H026  2    0.844745    1.029980    0.966095    11.00000   -1.20000
AFIX   0
C027  1    0.912912    1.180956    0.835082    11.00000    0.05017    0.02667 =
         0.03035    0.00667   -0.00181    0.00867
AFIX  43
H027  2    0.930419    1.217656    0.800673    11.00000   -1.20000
AFIX   0

B028  4    0.852868    0.484597    0.659895    11.00000    0.01744    0.01853 =
         0.02040    0.00793    0.00697    0.00752
C029  1    0.816668    0.880146    0.611133    11.00000    0.03622    0.04397 =
         0.03073   -0.00612    0.01045    0.00614
AFIX  43
H029  2    0.744573    0.857492    0.565040    11.00000   -1.20000
AFIX   0

B02A  4    0.614876    0.498210    0.836544    11.00000    0.02284    0.01937 =
         0.01725    0.00758    0.00877    0.00378
C02B  1    0.790617    1.143006    0.845129    11.00000    0.04919    0.02828 =
         0.02932   -0.00226   -0.00149    0.02064
AFIX  43
H02B  2    0.724205    1.155138    0.818403    11.00000   -1.20000
AFIX   0

PART 1
C02C  1    0.830643    0.198064    0.612452    10.50000    0.01871    0.01993 =
         0.02715    0.00849   -0.01358    0.00552

PART 0
C02D  1    1.027188    0.946304    0.744157    11.00000    0.03433    0.03978 =
         0.08866    0.03322    0.01748    0.02172
PART 1
AFIX  43
H02D  2    1.100201    0.968825    0.789536    10.50000   -1.20000
AFIX   0
PART 0
C02E  1    0.911167    0.877017    0.740272    11.00000    0.04391    0.03941 =
         0.08594    0.04160    0.02306    0.02326
AFIX  43
H02E  2    0.903365    0.852565    0.783357    11.00000   -1.20000
AFIX   0
PART 2
F1    5    1.133073    0.969147    0.791456    10.50000    0.03213    0.06753 =
         0.05735    0.03881    0.00095    0.02188
PART 0
C02G  1    0.935665    0.951481    0.617540    11.00000    0.04986    0.05381 =
         0.03017    0.00338    0.02418    0.00277
PART 2
AFIX  43
H02G  2    0.944834    0.978024    0.575780    10.50000   -1.20000
AFIX   0

PART 1
F4    5    0.823250    0.138644    0.651739    10.50000    0.04192    0.02931 =
         0.04557    0.02848    0.01618    0.01771

C5    1    0.491873    0.871349    0.625425    10.50000    0.01958    0.02242 =
         0.05111    0.00701    0.00271    0.00770
AFIX  43
H5    2    0.513559    0.814607    0.594505    10.50000   -1.20000
AFIX   0
C7    1    0.537467    0.965904    0.615266    10.50000    0.02826    0.03440 =
         0.03391    0.01831    0.00264    0.00445
AFIX  43
H7    2    0.585015    0.971133    0.574704    10.50000   -1.20000
AFIX   0
C9    1    0.434800    1.038527    0.721866    10.50000    0.01958    0.02242 =
         0.05111    0.00701    0.00271    0.00770
AFIX  43
H9    2    0.413700    1.094604    0.755155    10.50000   -1.20000
AFIX   0
PART 2
F6    5    0.476049    1.076009    0.582595    10.50000    0.05006    0.04360 =
         0.06751    0.03748    0.00514    0.01468
F5    5    0.508618    0.898080    0.518073    10.50000    0.04873    0.06076 =
         0.03308    0.01231    0.01692    0.02200
PART 1
C6    1    0.511535    1.049633    0.665175    10.50000    0.02746    0.02722 =
         0.06974    0.02869    0.00402    0.00831
AFIX  43
H6    2    0.545053    1.114311    0.661442    10.50000   -1.20000
AFIX   0
C3    1    0.392288    0.947219    0.727785    10.50000    0.02331    0.04046 =
         0.03870    0.01345    0.01078    0.01410
C8    1    0.418942    0.863665    0.678497    10.50000    0.02943    0.01982 =
         0.03581    0.01170    0.00462    0.00918
F7    5    0.367633    0.772778    0.683940    10.50000    0.04830    0.03285 =
         0.07144    0.02981    0.02487    0.01366
F8    5    0.318528    0.936001    0.780915    10.50000    0.04659    0.06222 =
         0.06450    0.02340    0.03429    0.02798
PART 2
C4    1    0.481043    0.871360    0.638108    10.50000    0.01958    0.02242 =
         0.05111    0.00701    0.00271    0.00770
AFIX  43
H4    2    0.491149    0.807123    0.613108    10.50000   -1.20000
AFIX   0
C7A   1    0.487547    0.929423    0.596776    10.50000    0.02133    0.02676 =
         0.02687    0.00441    0.00931    0.00707
C6A   1    0.468831    1.020913    0.629804    10.50000    0.02503    0.02323 =
         0.03868    0.01399   -0.00136    0.00536
C2A   1    0.448857    1.057629    0.707570    10.50000    0.01958    0.02242 =
         0.05111    0.00701    0.00271    0.00770
AFIX  43
H2A   2    0.440383    1.122743    0.730551    10.50000   -1.20000
AFIX   0
C3A   1    0.440541    0.999300    0.754812    10.50000    0.02706    0.06334 =
         0.02702    0.00901    0.01026    0.02419
AFIX  43
H3A   2    0.422732    1.023277    0.809190    10.50000   -1.20000
AFIX   0
C8A   1    0.458173    0.906702    0.722622    10.50000    0.02602    0.04688 =
         0.04178    0.02880    0.01160    0.01383
AFIX  43
H8A   2    0.455391    0.867395    0.754899    10.50000   -1.20000
AFIX   0

PART 1
C01   1    0.700675    0.492825    0.769951    10.50000    0.02040    0.01625 =
         0.02015    0.00815    0.00283    0.00105
N2    6    0.765905    0.487419    0.724913    10.50000    0.01755    0.01615 =
         0.02009    0.00855    0.00250    0.00331

F2    5    0.965950    0.967728    0.556880    10.50000    0.04707    0.06412 =
         0.04041    0.02848    0.01424    0.01679
PART 2
F9    5    0.756103    0.126003    0.651556    10.50000    0.03416    0.02487 =
         0.04224    0.02255    0.00907    0.00869
F3    5    0.796021    0.326637    0.737429    10.50000    0.03644    0.02980 =
         0.02673    0.01827    0.01620    0.01748
C0    1    0.808543    0.294179    0.649853    10.50000    0.01871    0.01993 =
         0.02715    0.00849   -0.01358    0.00552
C1    1    0.789265    0.190594    0.608942    10.50000    0.01871    0.01993 =
         0.02715    0.00849   -0.01358    0.00552
HKLF 4


REM  p-1_final_a.res in P-1
REM wR2 = 0.0805, GooF = S = 1.085, Restrained GooF = 1.086 for all data
REM R1 = 0.0318 for 8149 Fo > 4sig(Fo) and 0.0388 for all 9238 data
REM 938 parameters refined using 5 restraints

END

WGHT      0.0275      2.8791

REM Highest difference peak  0.373,  deepest hole -1.025,  1-sigma level  0.066
Q1    1   0.7636  0.9947  0.8093  11.00000  0.05    0.37
Q2    1   1.3452  0.6544  0.7213  11.00000  0.05    0.35
Q3    1   0.8067  0.5072  0.6265  11.00000  0.05    0.33
Q4    1   1.1059  0.9821  0.8316  11.00000  0.05    0.32
Q5    1   0.2241  0.3269  0.7039  11.00000  0.05    0.32
Q6    1   1.1852  0.7413  0.8027  11.00000  0.05    0.30
Q7    1   0.8345  0.9681  0.7005  11.00000  0.05    0.30
Q8    1   0.8419  0.3293  0.6401  11.00000  0.05    0.29
Q9    1   0.9805  0.9889  0.6697  11.00000  0.05    0.29
Q10   1   0.4942  0.8968  0.6867  11.00000  0.05    0.28
Q11   1   0.6069  0.5536  0.8588  11.00000  0.05    0.28
Q12   1   0.8130  0.3501  0.4652  11.00000  0.05    0.28
Q13   1   0.8174  0.3309  0.5699  11.00000  0.05    0.27
Q14   1   0.6421  0.4908  0.8914  11.00000  0.05    0.27
Q15   1   0.6622  0.8054  0.9111  11.00000  0.05    0.27
Q16   1   0.7527  0.4898  0.9201  11.00000  0.05    0.27
Q17   1   0.8068  0.8662  0.6393  11.00000  0.05    0.27
Q18   1   1.0639  0.4707  0.6023  11.00000  0.05    0.27
Q19   1   0.2626  0.2537  0.6857  11.00000  0.05    0.26
Q20   1   0.3779  0.2830  0.6938  11.00000  0.05    0.26
Q21   1   0.7414  0.4000  1.0194  11.00000  0.05    0.26
Q22   1   0.9608  0.2084  0.6208  11.00000  0.05    0.26
Q23   1   0.5376  0.4488  0.8088  11.00000  0.05    0.25
Q24   1   0.6158  0.5076  0.4715  11.00000  0.05    0.25
Q25   1   0.8586  0.4622  1.0107  11.00000  0.05    0.25
Q26   1   0.5226  0.3527  0.5003  11.00000  0.05    0.24
Q27   1   0.8794  0.3468  0.5116  11.00000  0.05    0.24
Q28   1   0.9855  0.9533  0.7679  11.00000  0.05    0.24
Q29   1   0.8469  0.5188  0.9810  11.00000  0.05    0.24
Q30   1   1.0285  0.9699  0.7217  11.00000  0.05    0.24
Q31   1   0.4409  1.0932  0.6284  11.00000  0.05    0.23
Q32   1   0.7994  0.2385  0.6419  11.00000  0.05    0.23
Q33   1   1.2342  0.6828  0.7978  11.00000  0.05    0.23
Q34   1   0.8385  0.9854  0.7707  11.00000  0.05    0.23
Q35   1   1.0823  0.7036  0.8207  11.00000  0.05    0.23
Q36   1   0.6403  0.6528  0.8607  11.00000  0.05    0.23
Q37   1   1.2385  0.6924  0.7670  11.00000  0.05    0.23
Q38   1   0.6558  0.8092  0.9774  11.00000  0.05    0.23
Q39   1   0.7095  0.4959  0.5782  11.00000  0.05    0.23
Q40   1   0.9529  1.1527  0.8390  11.00000  0.05    0.22
Q41   1   0.4412  0.3696  0.7410  11.00000  0.05    0.22
Q42   1   1.0549  1.1905  0.8650  11.00000  0.05    0.22
Q43   1   0.6672  0.3788  0.9765  11.00000  0.05    0.22
Q44   1   0.9994  1.1665  0.9198  11.00000  0.05    0.22
Q45   1   0.6369  0.9825  0.6796  11.00000  0.05    0.22
Q46   1   0.3737  0.9295  0.8095  11.00000  0.05    0.22
Q47   1   0.3924  0.9886  0.7148  11.00000  0.05    0.22
Q48   1   0.6817  0.9283  0.6425  11.00000  0.05    0.22
Q49   1   0.7043  0.5869  0.4861  11.00000  0.05    0.22
Q50   1   0.8960  0.3410  0.5731  11.00000  0.05    0.22
;
_shelx_res_checksum              6407
_olex2_submission_special_instructions 'No special instructions were received'
####################################################################### 
# 
# This file contains crystal structure data downloaded from the 
# Cambridge Structural Database (CSD) hosted by the Cambridge 
# Crystallographic Data Centre (CCDC).
# 
# Full information about CCDC data access policies and citation 
# guidelines are available at http://www.ccdc.cam.ac.uk/access/V1 
# 
# Audit and citation data items may have been added by the CCDC. 
# Please retain this information to preserve the provenance of 
# this file and to allow appropriate attribution of the data. 
# 
#######################################################################

data_p21_c_num_smr
_database_code_depnum_ccdc_archive 'CCDC 2471679'
loop_
_audit_author_name
_audit_author_address
'Robin Sievers'
;Freie Universitaet Berlin
Germany
;
_audit_update_record             
;
2025-07-10 deposited with the CCDC.	2025-11-06 downloaded from the CCDC.
;
_audit_creation_date             2024-10-16
_audit_creation_method           
;
Olex2 1.5
(compiled 2024.02.16 svn.r378c4104 for OlexSys, GUI svn.r6928)
;
_shelx_SHELXL_version_number     2018/3
_chemical_name_common            ?
_chemical_name_systematic        ?
_chemical_formula_moiety         
'0.9(C6 H4 Ag Cl4 Ni O4), B2 C37 F30 N, 0.1(C2 H4 Ag Cl4), 0.1(C H2 Cl2), 1[CH2Cl2]'
_chemical_formula_sum            'C43.70 H6.20 Ag B2 Cl6.20 F30 N Ni0.90 O3.60'
_chemical_formula_weight         1574.82
_chemical_melting_point          ?
loop_
_atom_type_symbol
_atom_type_description
_atom_type_scat_dispersion_real
_atom_type_scat_dispersion_imag
_atom_type_scat_source
C C 0.0033 0.0016 'International Tables Vol C Tables 4.2.6.8 and 6.1.1.4'
H H 0.0000 0.0000 'International Tables Vol C Tables 4.2.6.8 and 6.1.1.4'
Ag Ag -0.8971 1.1015 'International Tables Vol C Tables 4.2.6.8 and 6.1.1.4'
B B 0.0013 0.0007 'International Tables Vol C Tables 4.2.6.8 and 6.1.1.4'
Cl Cl 0.1484 0.1585 'International Tables Vol C Tables 4.2.6.8 and 6.1.1.4'
F F 0.0171 0.0103 'International Tables Vol C Tables 4.2.6.8 and 6.1.1.4'
N N 0.0061 0.0033 'International Tables Vol C Tables 4.2.6.8 and 6.1.1.4'
Ni Ni 0.3393 1.1124 'International Tables Vol C Tables 4.2.6.8 and 6.1.1.4'
O O 0.0106 0.0060 'International Tables Vol C Tables 4.2.6.8 and 6.1.1.4'

_shelx_space_group_comment       
;
The symmetry employed for this shelxl refinement is uniquely defined
by the following loop, which should always be used as a source of
symmetry information in preference to the above space-group names.
They are only intended as comments.
;
_space_group_crystal_system      monoclinic
_space_group_IT_number           14
_space_group_name_H-M_alt        'P 1 21/c 1'
_space_group_name_Hall           '-P 2ybc'
loop_
_space_group_symop_operation_xyz
'x, y, z'
'-x, y+1/2, -z+1/2'
'-x, -y, -z'
'x, -y-1/2, z-1/2'

_cell_length_a                   13.2880(5)
_cell_length_b                   28.0807(10)
_cell_length_c                   13.7219(4)
_cell_angle_alpha                90
_cell_angle_beta                 91.6140(10)
_cell_angle_gamma                90
_cell_volume                     5118.1(3)
_cell_formula_units_Z            4
_cell_measurement_reflns_used    9812
_cell_measurement_temperature    100.0
_cell_measurement_theta_max      25.37
_cell_measurement_theta_min      2.23
_shelx_estimated_absorpt_T_max   0.890
_shelx_estimated_absorpt_T_min   0.890
_exptl_absorpt_coefficient_mu    1.194
_exptl_absorpt_correction_T_max  0.2394
_exptl_absorpt_correction_T_min  0.1634
_exptl_absorpt_correction_type   numerical
_exptl_absorpt_process_details   
;
SADABS-2016/2 (Bruker,2016/2) was used for absorption correction.
wR2(int) was 0.1351 before and 0.0634 after correction.
The Ratio of minimum to maximum transmission is 0.6825.
The \l/2 correction factor is Not present.
;
_exptl_absorpt_special_details   ?
_exptl_crystal_colour            colourless
_exptl_crystal_colour_primary    colourless
_exptl_crystal_density_diffrn    2.044
_exptl_crystal_density_meas      ?
_exptl_crystal_density_method    ?
_exptl_crystal_description       block
_exptl_crystal_F_000             3047
_exptl_crystal_preparation       ?
_exptl_crystal_size_max          0.1
_exptl_crystal_size_mid          0.1
_exptl_crystal_size_min          0.1
_exptl_transmission_factor_max   ?
_exptl_transmission_factor_min   ?
_diffrn_reflns_av_R_equivalents  0.0445
_diffrn_reflns_av_unetI/netI     0.0279
_diffrn_reflns_Laue_measured_fraction_full 1.000
_diffrn_reflns_Laue_measured_fraction_max 0.998
_diffrn_reflns_limit_h_max       15
_diffrn_reflns_limit_h_min       -15
_diffrn_reflns_limit_k_max       33
_diffrn_reflns_limit_k_min       -33
_diffrn_reflns_limit_l_max       16
_diffrn_reflns_limit_l_min       -16
_diffrn_reflns_number            64186
_diffrn_reflns_point_group_measured_fraction_full 1.000
_diffrn_reflns_point_group_measured_fraction_max 0.998
_diffrn_reflns_theta_full        25.242
_diffrn_reflns_theta_max         25.372
_diffrn_reflns_theta_min         2.076
_diffrn_ambient_temperature      100.0
_diffrn_detector_area_resol_mean ?
_diffrn_measured_fraction_theta_full 1.000
_diffrn_measured_fraction_theta_max 0.998
_diffrn_measurement_device_type  'Bruker APEX-II CCD'
_diffrn_measurement_method       '\f and \w scans'
_diffrn_radiation_type           MoK\a
_diffrn_radiation_wavelength     0.71073
_diffrn_source                   ?
_diffrn_source_current           1.0
_diffrn_source_power             0.05
_diffrn_source_voltage           50.0
_diffrn_standards_number         0
_reflns_Friedel_coverage         0.000
_reflns_Friedel_fraction_full    .
_reflns_Friedel_fraction_max     .
_reflns_number_gt                7579
_reflns_number_total             9383
_reflns_special_details          
;
 Reflections were merged by SHELXL according to the crystal
 class for the calculation of statistics and refinement.
 
 Structure factors included contributions from the .fab file.
 
 _reflns_Friedel_fraction is defined as the number of unique
 Friedel pairs measured divided by the number that would be
 possible theoretically, ignoring centric projections and
 systematic absences.
;
_reflns_threshold_expression     'I > 2\s(I)'
_computing_cell_refinement       'SAINT V8.38A (Bruker, 2018)'
_computing_data_collection       ?
_computing_data_reduction        'SAINT V8.38A (Bruker, 2018)'
_computing_molecular_graphics    'Olex2 1.5 (Dolomanov et al., 2009)'
_computing_publication_material  'Olex2 1.5 (Dolomanov et al., 2009)'
_computing_structure_refinement  'SHELXL 2018/3 (Sheldrick, 2015)'
_computing_structure_solution    'olex2.solve 1.5 (Bourhis et al., 2015)'
_refine_diff_density_max         1.183
_refine_diff_density_min         -0.993
_refine_diff_density_rms         0.088
_refine_ls_extinction_coef       .
_refine_ls_extinction_method     none
_refine_ls_goodness_of_fit_ref   1.059
_refine_ls_hydrogen_treatment    constr
_refine_ls_matrix_type           full
_refine_ls_number_parameters     835
_refine_ls_number_reflns         9383
_refine_ls_number_restraints     2
_refine_ls_R_factor_all          0.0595
_refine_ls_R_factor_gt           0.0444
_refine_ls_restrained_S_all      1.059
_refine_ls_shift/su_max          0.001
_refine_ls_shift/su_mean         0.000
_refine_ls_structure_factor_coef Fsqd
_refine_ls_weighting_details     
'w=1/[\s^2^(Fo^2^)+(0.0423P)^2^+15.1622P] where P=(Fo^2^+2Fc^2^)/3'
_refine_ls_weighting_scheme      calc
_refine_ls_wR_factor_gt          0.1064
_refine_ls_wR_factor_ref         0.1188
_refine_special_details          ?
_olex2_refinement_description    
;
1. Fixed Uiso
 At 1.2 times of:
  All C(H,H) groups
2. Shared sites
{N014, C39}
{C016, N1}
3. Restrained distances
 Cl5-C37
 1.78 with sigma of 0.02
 C37-Cl6
 1.78 with sigma of 0.02
4. Uiso/Uaniso restraints and constraints
Uanis(C02G) = Uanis(C37)
Uanis(N014) = Uanis(C39)
Uanis(C016) = Uanis(N1)
Uanis(C40) = Uanis(C02D)
Uanis(Cl4) = Uanis(Cl5)
Uanis(Cl1) = Uanis(Cl10)
Uanis(Cl3) = Uanis(Cl9)
5. Others
 Fixed Sof: Ag1(0.9) Ni01(0.9) Cl1(0.9) Cl2(0.9) Cl3(0.9) Cl4(0.9) N014(0.5)
 O1(0.9) C016(0.5) C1(0.9) O2(0.9) O4(0.9) C3(0.9) C02D(0.9) H02A(0.9)
 H02B(0.9) C02G(0.9) H02C(0.9) H02D(0.9) C2(0.9) C4(0.9) O3(0.9) Ag2(0.1)
 Cl5(0.1) Cl6(0.1) C37(0.1) H37A(0.1) H37B(0.1) Cl7(0.1) Cl8(0.1) C38(0.1)
 H38A(0.1) H38B(0.1) C39(0.5) N1(0.5) Cl9(0.1) Cl10(0.1) C40(0.1) H40A(0.1)
 H40B(0.1)
6.a Secondary CH2 refined with riding coordinates:
 C02D(H02A,H02B), C02G(H02C,H02D), C37(H37A,H37B), C38(H38A,H38B), C40(H40A,
 H40B)
;
_atom_sites_solution_hydrogens   geom
_atom_sites_solution_primary     iterative
_atom_sites_solution_secondary   ?
loop_
_atom_site_label
_atom_site_type_symbol
_atom_site_fract_x
_atom_site_fract_y
_atom_site_fract_z
_atom_site_U_iso_or_equiv
_atom_site_adp_type
_atom_site_occupancy
_atom_site_site_symmetry_order
_atom_site_calc_flag
_atom_site_refinement_flags_posn
_atom_site_refinement_flags_adp
_atom_site_refinement_flags_occupancy
_atom_site_disorder_assembly
_atom_site_disorder_group
Ag1 Ag 1.07142(3) 0.63803(2) 0.31669(3) 0.04811(13) Uani 0.9 1 d . . P A 1
Ni01 Ni 1.05293(4) 0.72970(2) 0.31676(5) 0.03781(16) Uani 0.9 1 d . . P A 1
Cl1 Cl 0.88360(14) 0.59462(7) 0.25231(16) 0.0409(4) Uani 0.9 1 d . . P A 1
Cl2 Cl 1.1925(2) 0.57395(7) 0.2585(2) 0.0454(5) Uani 0.9 1 d . . P A 1
Cl3 Cl 0.96835(11) 0.57616(6) 0.44711(11) 0.0457(3) Uani 0.9 1 d . . P A 1
Cl4 Cl 1.06967(17) 0.59048(9) 0.08170(17) 0.0768(7) Uani 0.9 1 d . . P A 1
F1 F 0.34218(15) 0.52664(7) 0.11899(15) 0.0264(4) Uani 1 1 d . . . . .
F2 F 0.73852(16) 0.68873(7) 0.56674(15) 0.0298(5) Uani 1 1 d . . . . .
F3 F 0.60505(16) 0.68823(7) 0.14817(15) 0.0297(5) Uani 1 1 d . . . . .
F4 F 0.46442(15) 0.76165(7) 0.47015(16) 0.0299(5) Uani 1 1 d . . . . .
F5 F 0.46842(16) 0.56430(8) -0.02660(15) 0.0289(5) Uani 1 1 d . . . . .
F6 F 0.54139(17) 0.83971(7) 0.39331(16) 0.0330(5) Uani 1 1 d . . . . .
F7 F 0.73332(16) 0.67179(7) 0.34351(16) 0.0308(5) Uani 1 1 d . . . . .
F8 F 0.53997(16) 0.70286(8) 0.63644(15) 0.0307(5) Uani 1 1 d . . . . .
F9 F 0.53393(16) 0.55837(8) 0.46705(16) 0.0315(5) Uani 1 1 d . . . . .
F10 F 0.32993(17) 0.43767(8) 0.17909(16) 0.0334(5) Uani 1 1 d . . . . .
F11 F 0.80770(16) 0.75087(8) 0.26652(17) 0.0352(5) Uani 1 1 d . . . . .
F12 F 0.66004(16) 0.54104(8) 0.28292(17) 0.0354(5) Uani 1 1 d . . . . .
F13 F 0.71340(17) 0.83613(8) 0.29166(16) 0.0337(5) Uani 1 1 d . . . . .
F14 F 0.65900(16) 0.52690(8) 0.06236(17) 0.0362(5) Uani 1 1 d . . . . .
F15 F 0.77230(18) 0.71252(8) 0.05631(16) 0.0376(5) Uani 1 1 d . . . . .
F16 F 0.32577(18) 0.59938(9) -0.14968(15) 0.0383(5) Uani 1 1 d . . . . .
F17 F 0.86147(17) 0.62890(9) 0.66162(17) 0.0383(5) Uani 1 1 d . . . . .
F18 F 0.33959(17) 0.62368(9) 0.39646(16) 0.0382(6) Uani 1 1 d . . . . .
F19 F 0.37223(19) 0.67596(8) 0.21176(16) 0.0396(6) Uani 1 1 d . . . . .
F20 F 0.4808(2) 0.39748(8) 0.28896(17) 0.0409(6) Uani 1 1 d . . . . .
F21 F 0.65979(19) 0.49897(8) 0.56200(18) 0.0410(6) Uani 1 1 d . . . . .
F22 F 0.20336(18) 0.67051(9) -0.09128(17) 0.0408(6) Uani 1 1 d . . . . .
F23 F 0.38018(18) 0.70788(9) 0.75118(16) 0.0412(6) Uani 1 1 d . . . . .
F24 F 0.82481(17) 0.55244(9) -0.02915(18) 0.0419(6) Uani 1 1 d . . . . .
F25 F 0.88254(17) 0.64503(10) -0.03549(17) 0.0434(6) Uani 1 1 d . . . . .
F26 F 0.23130(19) 0.70928(9) 0.08970(19) 0.0455(6) Uani 1 1 d . . . . .
F27 F 0.6451(2) 0.45066(9) 0.34241(18) 0.0443(6) Uani 1 1 d . . . . .
F28 F 0.82434(18) 0.53373(9) 0.66155(18) 0.0433(6) Uani 1 1 d . . . . .
F29 F 0.19827(18) 0.67323(11) 0.68774(18) 0.0490(7) Uani 1 1 d . . . . .
F30 F 0.18149(18) 0.63121(11) 0.50835(19) 0.0508(7) Uani 1 1 d . . . . .
N014 N 0.5247(2) 0.62030(11) 0.2691(2) 0.0233(7) Uani 0.5 1 d . . P B 1
O1 O 1.0015(3) 0.83160(15) 0.3033(3) 0.0486(9) Uani 0.9 1 d . . P A 1
C016 C 0.5307(2) 0.63523(11) 0.3467(2) 0.0239(7) Uani 0.5 1 d . . P B 1
C1 C 1.0168(9) 0.7928(3) 0.3058(8) 0.0272(17) Uani 0.9 1 d . . P A 1
C41 C 0.4104(3) 0.60035(13) 0.0051(3) 0.0237(7) Uani 1 1 d . . . . .
C42 C 0.6756(3) 0.79648(13) 0.3298(3) 0.0255(8) Uani 1 1 d . . . . .
C43 C 0.5507(3) 0.75648(13) 0.4221(2) 0.0238(7) Uani 1 1 d . . . . .
C44 C 0.6318(3) 0.62638(13) 0.5084(2) 0.0240(7) Uani 1 1 d . . . . .
C5 C 0.4209(3) 0.51009(13) 0.1740(2) 0.0223(7) Uani 1 1 d . . . . .
C6 C 0.7229(3) 0.75344(14) 0.3183(3) 0.0261(8) Uani 1 1 d . . . . .
C7 C 0.5960(3) 0.71218(12) 0.4132(2) 0.0223(7) Uani 1 1 d . . . . .
C8 C 0.4273(3) 0.61761(13) 0.0988(2) 0.0226(7) Uani 1 1 d . . . . .
C9 C 0.5884(3) 0.79773(13) 0.3817(3) 0.0256(8) Uani 1 1 d . . . . .
C10 C 0.4123(3) 0.46344(13) 0.2047(3) 0.0267(8) Uani 1 1 d . . . . .
C11 C 0.7160(3) 0.64202(13) 0.5619(3) 0.0250(8) Uani 1 1 d . . . . .
C12 C 0.4482(3) 0.66349(13) 0.5111(3) 0.0243(7) Uani 1 1 d . . . . .
C13 C 0.6164(3) 0.57734(13) 0.5123(3) 0.0264(8) Uani 1 1 d . . . . .
C14 C 0.5033(3) 0.53876(13) 0.1963(2) 0.0244(7) Uani 1 1 d . . . . .
C15 C 0.4518(3) 0.68426(13) 0.6028(3) 0.0258(8) Uani 1 1 d . . . . .
C16 C 0.3643(3) 0.65487(13) 0.1234(3) 0.0268(8) Uani 1 1 d . . . . .
C17 C 0.6832(3) 0.71323(13) 0.3599(3) 0.0240(7) Uani 1 1 d . . . . .
C18 C 0.6589(3) 0.65286(13) 0.1068(2) 0.0258(8) Uani 1 1 d . . . . .
C19 C 0.6246(3) 0.60596(13) 0.1123(2) 0.0238(7) Uani 1 1 d . . . . .
O2 O 0.9945(5) 0.7046(3) 0.1134(6) 0.076(2) Uani 0.9 1 d . . P A 1
C20 C 0.6792(3) 0.54598(13) 0.5615(3) 0.0307(8) Uani 1 1 d . . . . .
C21 C 0.3549(3) 0.64500(14) 0.4837(3) 0.0284(8) Uani 1 1 d . . . . .
C22 C 0.3378(3) 0.61728(13) -0.0591(3) 0.0264(8) Uani 1 1 d . . . . .
C23 C 0.5705(3) 0.46999(14) 0.2872(3) 0.0310(9) Uani 1 1 d . . . . .
C24 C 0.3709(3) 0.68768(14) 0.6623(3) 0.0312(9) Uani 1 1 d . . . . .
C25 C 0.6843(3) 0.57347(14) 0.0641(3) 0.0299(8) Uani 1 1 d . . . . .
C26 C 0.2904(3) 0.67319(14) 0.0610(3) 0.0299(8) Uani 1 1 d . . . . .
C27 C 0.5764(3) 0.51625(13) 0.2550(3) 0.0277(8) Uani 1 1 d . . . . .
C28 C 0.7703(3) 0.58608(15) 0.0156(3) 0.0321(9) Uani 1 1 d . . . . .
C29 C 0.2796(3) 0.66965(15) 0.6313(3) 0.0342(9) Uani 1 1 d . . . . .
C30 C 0.2764(3) 0.65412(14) -0.0302(3) 0.0299(8) Uani 1 1 d . . . . .
C31 C 0.7446(3) 0.66652(14) 0.0592(3) 0.0294(8) Uani 1 1 d . . . . .
C32 C 0.7624(3) 0.56348(14) 0.6121(3) 0.0325(9) Uani 1 1 d . . . . .
C33 C 0.2715(3) 0.64836(15) 0.5416(3) 0.0333(9) Uani 1 1 d . . . . .
C34 C 0.7808(3) 0.61171(15) 0.6122(3) 0.0306(8) Uani 1 1 d . . . . .
C35 C 0.8000(3) 0.63253(16) 0.0130(3) 0.0323(9) Uani 1 1 d . . . . .
C36 C 0.4876(3) 0.44320(13) 0.2611(3) 0.0319(9) Uani 1 1 d . . . . .
O4 O 0.9330(4) 0.69869(17) 0.4807(4) 0.0903(18) Uani 0.9 1 d . . P A 1
C3 C 1.1902(4) 0.72648(16) 0.3447(3) 0.0316(10) Uani 0.9 1 d . . P A 1
B1 B 0.5511(3) 0.66067(14) 0.4486(3) 0.0220(8) Uani 1 1 d . . . . .
B2 B 0.5178(3) 0.59466(14) 0.1659(3) 0.0234(8) Uani 1 1 d . . . . .
C02D C 0.8579(4) 0.5734(2) 0.3690(6) 0.0395(14) Uani 0.9 1 d . . P A 1
H02A H 0.834119 0.540021 0.364314 0.047 Uiso 0.9 1 calc R U P A 1
H02B H 0.803697 0.592731 0.397206 0.047 Uiso 0.9 1 calc R U P A 1
C02G C 1.1187(4) 0.5469(3) 0.1642(6) 0.071(2) Uani 0.9 1 d . . P A 1
H02C H 1.062469 0.529147 0.192899 0.085 Uiso 0.9 1 calc R U P A 1
H02D H 1.160573 0.524001 0.128434 0.085 Uiso 0.9 1 calc R U P A 1
C2 C 1.0184(6) 0.7106(3) 0.1940(7) 0.055(2) Uani 0.9 1 d . . P A 1
C4 C 0.9791(4) 0.70824(19) 0.4215(5) 0.0571(16) Uani 0.9 1 d . . P A 1
O3 O 1.2712(3) 0.72817(12) 0.3664(3) 0.0425(8) Uani 0.9 1 d . . P A 1
Ag2 Ag 1.0757(4) 0.6708(2) 0.3056(4) 0.0664(12) Uani 0.1 1 d . . P C 2
Cl5 Cl 1.0777(19) 0.6112(10) 0.0825(19) 0.0768(7) Uani 0.1 1 d D . P C 2
Cl6 Cl 1.188(2) 0.5936(7) 0.258(2) 0.059(7) Uani 0.1 1 d D . P C 2
C37 C 1.136(5) 0.5654(14) 0.152(3) 0.071(2) Uani 0.1 1 d D . P C 2
H37A H 1.189711 0.549988 0.114565 0.085 Uiso 0.1 1 calc R U P C 2
H37B H 1.086162 0.540963 0.169745 0.085 Uiso 0.1 1 calc R U P C 2
Cl7 Cl 1.018(3) 0.7790(14) 0.311(3) 0.096(14) Uani 0.1 1 d . . P C 2
Cl8 Cl 1.0086(14) 0.7200(11) 0.143(2) 0.058(6) Uani 0.1 1 d . . P C 2
C38 C 0.978(3) 0.7783(15) 0.178(3) 0.038(10) Uani 0.1 1 d . . P C 2
H38A H 0.904692 0.784384 0.168854 0.046 Uiso 0.1 1 calc R U P C 2
H38B H 1.015504 0.802136 0.140096 0.046 Uiso 0.1 1 calc R U P C 2
C39 C 0.5247(2) 0.62030(11) 0.2691(2) 0.0233(7) Uani 0.5 1 d . . P B 2
N1 N 0.5307(2) 0.63523(11) 0.3467(2) 0.0239(7) Uani 0.5 1 d . . P B 2
Cl9 Cl 0.9782(12) 0.5602(6) 0.4217(12) 0.0457(3) Uani 0.1 1 d . . P D 2
Cl10 Cl 0.9006(17) 0.6066(8) 0.2545(19) 0.0409(4) Uani 0.1 1 d . . P D 2
C40 C 0.880(5) 0.585(3) 0.374(6) 0.0395(14) Uani 0.1 1 d . . P D 2
H40A H 0.858325 0.611200 0.416194 0.047 Uiso 0.1 1 calc R U P D 2
H40B H 0.824207 0.560972 0.371062 0.047 Uiso 0.1 1 calc R U P D 2

loop_
_atom_site_aniso_label
_atom_site_aniso_U_11
_atom_site_aniso_U_22
_atom_site_aniso_U_33
_atom_site_aniso_U_23
_atom_site_aniso_U_13
_atom_site_aniso_U_12
Ag1 0.0455(2) 0.0386(3) 0.0606(3) -0.0115(2) 0.00815(19) -0.00074(19)
Ni01 0.0265(3) 0.0380(4) 0.0489(4) -0.0069(3) 0.0016(3) -0.0013(3)
Cl1 0.0295(9) 0.0599(13) 0.0333(6) -0.0101(8) 0.0005(6) -0.0007(7)
Cl2 0.0307(7) 0.0470(12) 0.0587(10) -0.0201(12) 0.0043(6) -0.0001(11)
Cl3 0.0346(6) 0.0595(10) 0.0429(9) 0.0013(6) -0.0040(6) -0.0009(7)
Cl4 0.0434(8) 0.135(2) 0.0524(8) -0.0284(14) 0.0086(6) -0.0213(13)
F1 0.0226(10) 0.0281(11) 0.0284(11) 0.0015(9) -0.0006(8) 0.0005(8)
F2 0.0325(12) 0.0268(11) 0.0297(11) -0.0038(9) -0.0052(9) -0.0013(9)
F3 0.0346(12) 0.0260(11) 0.0285(11) -0.0018(9) 0.0012(9) -0.0005(9)
F4 0.0240(11) 0.0320(12) 0.0340(12) -0.0001(9) 0.0046(9) 0.0083(9)
F5 0.0315(11) 0.0317(11) 0.0235(11) -0.0078(9) 0.0009(9) 0.0034(9)
F6 0.0417(13) 0.0242(11) 0.0332(12) 0.0000(9) 0.0024(10) 0.0106(10)
F7 0.0327(12) 0.0265(11) 0.0336(12) -0.0008(9) 0.0090(9) 0.0092(9)
F8 0.0305(12) 0.0371(12) 0.0242(11) -0.0076(9) -0.0018(9) 0.0006(9)
F9 0.0310(12) 0.0298(11) 0.0335(12) -0.0021(9) -0.0049(9) -0.0048(9)
F10 0.0423(13) 0.0286(11) 0.0292(11) 0.0002(9) 0.0003(10) -0.0101(10)
F11 0.0304(12) 0.0386(13) 0.0371(13) 0.0027(10) 0.0108(10) 0.0035(10)
F12 0.0285(12) 0.0386(13) 0.0385(13) -0.0063(10) -0.0117(10) 0.0020(10)
F13 0.0398(13) 0.0288(12) 0.0326(12) 0.0048(9) 0.0036(10) -0.0010(10)
F14 0.0301(12) 0.0343(12) 0.0447(14) -0.0168(10) 0.0082(10) -0.0035(10)
F15 0.0409(13) 0.0377(13) 0.0341(12) 0.0066(10) -0.0012(10) -0.0142(10)
F16 0.0425(14) 0.0503(14) 0.0217(11) -0.0047(10) -0.0068(10) 0.0039(11)
F17 0.0274(12) 0.0482(14) 0.0385(13) -0.0034(11) -0.0110(10) 0.0035(10)
F18 0.0301(12) 0.0557(15) 0.0285(12) -0.0087(11) -0.0022(9) -0.0089(11)
F19 0.0471(14) 0.0429(14) 0.0285(12) -0.0138(10) -0.0056(10) 0.0180(11)
F20 0.0680(17) 0.0227(11) 0.0319(12) 0.0019(9) -0.0023(11) 0.0057(11)
F21 0.0500(15) 0.0243(12) 0.0485(15) 0.0042(10) -0.0025(11) 0.0020(10)
F22 0.0368(13) 0.0473(14) 0.0377(13) 0.0070(11) -0.0120(10) 0.0080(11)
F23 0.0437(14) 0.0558(15) 0.0242(12) -0.0094(11) 0.0050(10) 0.0111(12)
F24 0.0252(12) 0.0577(16) 0.0432(14) -0.0198(12) 0.0082(10) 0.0025(11)
F25 0.0280(12) 0.0711(18) 0.0316(12) -0.0010(12) 0.0065(10) -0.0129(12)
F26 0.0464(15) 0.0429(14) 0.0467(15) -0.0045(12) -0.0046(12) 0.0226(12)
F27 0.0529(15) 0.0388(14) 0.0403(14) -0.0008(11) -0.0178(11) 0.0186(12)
F28 0.0414(14) 0.0405(14) 0.0474(15) 0.0088(11) -0.0089(11) 0.0145(11)
F29 0.0316(13) 0.0790(19) 0.0372(14) 0.0014(13) 0.0137(11) 0.0097(13)
F30 0.0240(12) 0.084(2) 0.0440(15) -0.0026(14) 0.0013(10) -0.0102(12)
N014 0.0222(16) 0.0220(16) 0.0256(18) -0.0005(14) -0.0004(13) -0.0003(13)
O1 0.0335(19) 0.057(3) 0.055(2) 0.0037(18) 0.0013(16) 0.0078(17)
C016 0.0222(16) 0.0238(16) 0.0256(18) -0.0003(14) 0.0000(13) 0.0017(13)
C1 0.027(3) 0.021(3) 0.034(4) 0.000(3) 0.004(3) 0.010(2)
C41 0.0243(18) 0.0236(18) 0.0233(18) -0.0020(14) 0.0039(14) -0.0016(14)
C42 0.034(2) 0.0239(18) 0.0190(17) 0.0018(14) -0.0039(15) -0.0005(15)
C43 0.0213(17) 0.0308(19) 0.0193(17) -0.0009(14) -0.0025(14) 0.0037(15)
C44 0.0249(18) 0.0284(19) 0.0191(17) -0.0033(14) 0.0044(14) 0.0033(15)
C5 0.0229(18) 0.0265(18) 0.0174(16) -0.0016(14) 0.0004(13) 0.0035(14)
C6 0.0210(18) 0.035(2) 0.0227(18) -0.0007(15) 0.0012(14) 0.0037(15)
C7 0.0222(17) 0.0256(18) 0.0188(16) -0.0022(14) -0.0029(13) 0.0021(14)
C8 0.0220(17) 0.0247(18) 0.0213(17) -0.0013(14) 0.0018(14) -0.0006(14)
C9 0.0299(19) 0.0244(18) 0.0223(18) -0.0039(14) -0.0033(15) 0.0070(15)
C10 0.033(2) 0.0261(19) 0.0214(18) -0.0044(15) 0.0018(15) -0.0010(16)
C11 0.0235(18) 0.0283(19) 0.0232(18) -0.0026(15) 0.0001(14) 0.0015(15)
C12 0.0261(19) 0.0261(19) 0.0206(17) 0.0007(14) -0.0005(14) 0.0047(15)
C13 0.0286(19) 0.0279(19) 0.0227(18) -0.0029(15) 0.0009(15) 0.0014(15)
C14 0.0250(18) 0.0278(19) 0.0205(17) -0.0042(14) 0.0011(14) 0.0041(15)
C15 0.0236(18) 0.0280(19) 0.0254(18) -0.0010(15) -0.0038(15) 0.0046(15)
C16 0.0286(19) 0.0279(19) 0.0239(18) -0.0036(15) 0.0016(15) 0.0012(15)
C17 0.0237(18) 0.0252(18) 0.0232(17) -0.0042(14) 0.0000(14) 0.0075(14)
C18 0.0271(19) 0.032(2) 0.0181(17) -0.0024(15) -0.0029(14) 0.0017(15)
C19 0.0222(18) 0.0294(19) 0.0196(17) -0.0037(14) -0.0018(14) 0.0016(15)
O2 0.061(4) 0.101(6) 0.066(5) -0.029(3) -0.026(3) 0.004(3)
C20 0.036(2) 0.0256(19) 0.030(2) 0.0004(16) 0.0018(16) 0.0034(16)
C21 0.029(2) 0.035(2) 0.0208(18) -0.0009(15) -0.0024(15) 0.0003(16)
C22 0.0285(19) 0.032(2) 0.0188(17) -0.0013(15) -0.0019(14) -0.0040(16)
C23 0.037(2) 0.032(2) 0.0239(19) -0.0038(16) -0.0052(16) 0.0115(17)
C24 0.034(2) 0.037(2) 0.0225(19) 0.0006(16) 0.0016(16) 0.0103(17)
C25 0.0262(19) 0.036(2) 0.0269(19) -0.0097(16) -0.0005(15) -0.0045(16)
C26 0.029(2) 0.029(2) 0.032(2) 0.0005(16) 0.0042(16) 0.0077(16)
C27 0.0250(19) 0.031(2) 0.0274(19) -0.0086(16) -0.0023(15) 0.0023(15)
C28 0.0234(19) 0.049(2) 0.0241(19) -0.0117(17) 0.0011(15) 0.0035(17)
C29 0.028(2) 0.045(2) 0.030(2) 0.0077(18) 0.0076(16) 0.0098(18)
C30 0.0251(19) 0.032(2) 0.032(2) 0.0057(16) -0.0041(16) 0.0014(16)
C31 0.0271(19) 0.039(2) 0.0219(18) 0.0025(16) -0.0025(15) -0.0081(17)
C32 0.037(2) 0.032(2) 0.029(2) 0.0042(16) -0.0009(16) 0.0088(17)
C33 0.0209(19) 0.046(2) 0.033(2) 0.0014(18) -0.0007(16) -0.0005(17)
C34 0.0241(19) 0.039(2) 0.028(2) -0.0033(17) -0.0024(15) 0.0040(16)
C35 0.0204(18) 0.053(3) 0.0237(19) -0.0028(17) -0.0002(15) -0.0109(17)
C36 0.050(2) 0.0239(19) 0.0220(18) -0.0014(15) 0.0022(17) 0.0079(17)
O4 0.076(3) 0.068(3) 0.131(5) 0.027(3) 0.064(3) 0.006(2)
C3 0.036(3) 0.032(2) 0.026(2) 0.0023(18) -0.0008(19) -0.0067(19)
B1 0.025(2) 0.022(2) 0.0192(19) -0.0031(15) -0.0008(15) -0.0008(16)
B2 0.024(2) 0.025(2) 0.021(2) -0.0072(16) 0.0006(16) 0.0007(16)
C02D 0.021(3) 0.046(4) 0.052(3) 0.004(3) -0.003(3) -0.006(2)
C02G 0.027(3) 0.079(5) 0.105(5) -0.053(4) 0.000(3) -0.003(3)
C2 0.035(4) 0.054(4) 0.076(6) -0.018(4) -0.010(4) 0.001(3)
C4 0.031(3) 0.037(3) 0.104(5) -0.010(3) 0.024(3) -0.005(2)
O3 0.036(2) 0.0420(19) 0.049(2) 0.0060(16) 0.0005(16) 0.0036(15)
Ag2 0.072(3) 0.047(3) 0.080(3) -0.003(2) -0.010(2) -0.010(2)
Cl5 0.0434(8) 0.135(2) 0.0524(8) -0.0284(14) 0.0086(6) -0.0213(13)
Cl6 0.041(9) 0.062(14) 0.073(11) -0.051(14) -0.002(7) -0.019(12)
C37 0.027(3) 0.079(5) 0.105(5) -0.053(4) 0.000(3) -0.003(3)
Cl7 0.057(14) 0.13(4) 0.097(18) 0.04(2) -0.016(12) 0.02(2)
Cl8 0.021(7) 0.093(18) 0.060(15) -0.025(13) -0.014(9) 0.023(8)
C38 0.04(2) 0.03(2) 0.04(2) -0.002(18) 0.008(19) 0.004(19)
C39 0.0222(16) 0.0220(16) 0.0256(18) -0.0005(14) -0.0004(13) -0.0003(13)
N1 0.0222(16) 0.0238(16) 0.0256(18) -0.0003(14) 0.0000(13) 0.0017(13)
Cl9 0.0346(6) 0.0595(10) 0.0429(9) 0.0013(6) -0.0040(6) -0.0009(7)
Cl10 0.0295(9) 0.0599(13) 0.0333(6) -0.0101(8) 0.0005(6) -0.0007(7)
C40 0.021(3) 0.046(4) 0.052(3) 0.004(3) -0.003(3) -0.006(2)

_geom_special_details            
;
 All esds (except the esd in the dihedral angle between two l.s. planes)
 are estimated using the full covariance matrix.  The cell esds are taken
 into account individually in the estimation of esds in distances, angles
 and torsion angles; correlations between esds in cell parameters are only
 used when they are defined by crystal symmetry.  An approximate (isotropic)
 treatment of cell esds is used for estimating esds involving l.s. planes.
;
loop_
_geom_bond_atom_site_label_1
_geom_bond_atom_site_label_2
_geom_bond_distance
_geom_bond_site_symmetry_2
_geom_bond_publ_flag
Ag1 Ni01 2.5858(8) . ?
Ag1 Cl1 2.8931(15) . ?
Ag1 Cl2 2.557(2) . ?
Ag1 Cl3 2.8696(16) . ?
Ni01 C1 1.841(9) . ?
Ni01 C3 1.856(5) . ?
Ni01 C2 1.814(9) . ?
Ni01 C4 1.863(6) . ?
Cl1 C02D 1.751(8) . ?
Cl2 C02G 1.772(6) . ?
Cl3 C02D 1.795(6) . ?
Cl4 C02G 1.777(9) . ?
F1 C5 1.354(4) . ?
F2 C11 1.347(4) . ?
F3 C18 1.358(4) . ?
F4 C43 1.346(4) . ?
F5 C41 1.352(4) . ?
F6 C9 1.346(4) . ?
F7 C17 1.363(4) . ?
F8 C15 1.352(4) . ?
F9 C13 1.354(4) . ?
F10 C10 1.350(4) . ?
F11 C6 1.350(4) . ?
F12 C27 1.357(4) . ?
F13 C42 1.335(4) . ?
F14 C25 1.350(5) . ?
F15 C31 1.344(4) . ?
F16 C22 1.346(4) . ?
F17 C34 1.341(4) . ?
F18 C21 1.348(4) . ?
F19 C16 1.351(4) . ?
F20 C36 1.344(4) . ?
F21 C20 1.345(4) . ?
F22 C30 1.346(4) . ?
F23 C24 1.347(4) . ?
F24 C28 1.349(4) . ?
F25 C35 1.345(4) . ?
F26 C26 1.348(4) . ?
F27 C23 1.345(4) . ?
F28 C32 1.343(4) . ?
F29 C29 1.351(4) . ?
F30 C33 1.357(5) . ?
N014 C016 1.144(5) . ?
N014 B2 1.590(5) . ?
O1 C1 1.109(10) . ?
C016 B1 1.587(5) . ?
C41 C8 1.387(5) . ?
C41 C22 1.373(5) . ?
C42 C6 1.374(5) . ?
C42 C9 1.377(5) . ?
C43 C7 1.389(5) . ?
C43 C9 1.384(5) . ?
C44 C11 1.392(5) . ?
C44 C13 1.394(5) . ?
C44 B1 1.644(5) . ?
C5 C10 1.382(5) . ?
C5 C14 1.387(5) . ?
C6 C17 1.377(5) . ?
C7 C17 1.388(5) . ?
C7 B1 1.643(5) . ?
C8 C16 1.388(5) . ?
C8 B2 1.626(5) . ?
C10 C36 1.371(6) . ?
C11 C34 1.382(5) . ?
C12 C15 1.387(5) . ?
C12 C21 1.387(5) . ?
C12 B1 1.636(5) . ?
C13 C20 1.377(5) . ?
C14 C27 1.396(5) . ?
C14 B2 1.637(5) . ?
C15 C24 1.371(5) . ?
C16 C26 1.384(5) . ?
C18 C19 1.396(5) . ?
C18 C31 1.384(5) . ?
C19 C25 1.389(5) . ?
C19 B2 1.647(5) . ?
O2 C2 1.155(11) . ?
C20 C32 1.379(6) . ?
C21 C33 1.385(5) . ?
C22 C30 1.382(5) . ?
C23 C27 1.375(6) . ?
C23 C36 1.373(6) . ?
C24 C29 1.371(6) . ?
C25 C28 1.385(5) . ?
C26 C30 1.369(6) . ?
C28 C35 1.364(6) . ?
C29 C33 1.370(6) . ?
C31 C35 1.371(6) . ?
C32 C34 1.376(6) . ?
O4 C4 1.065(7) . ?
C3 O3 1.109(5) . ?
B1 N1 1.587(5) . ?
B2 C39 1.590(5) . ?
C02D H02A 0.9900 . ?
C02D H02B 0.9900 . ?
C02G H02C 0.9900 . ?
C02G H02D 0.9900 . ?
Ag2 Cl6 2.72(2) . ?
Ag2 Cl8 2.75(3) . ?
Cl5 C37 1.77(2) . ?
Cl6 C37 1.78(2) . ?
C37 H37A 0.9900 . ?
C37 H37B 0.9900 . ?
Cl7 C38 1.90(6) . ?
Cl8 C38 1.76(5) . ?
C38 H38A 0.9900 . ?
C38 H38B 0.9900 . ?
C39 N1 1.144(5) . ?
Cl9 C40 1.60(8) . ?
Cl10 C40 1.78(9) . ?
C40 H40A 0.9900 . ?
C40 H40B 0.9900 . ?

loop_
_geom_angle_atom_site_label_1
_geom_angle_atom_site_label_2
_geom_angle_atom_site_label_3
_geom_angle
_geom_angle_site_symmetry_1
_geom_angle_site_symmetry_3
_geom_angle_publ_flag
Ni01 Ag1 Cl1 109.78(5) . . ?
Ni01 Ag1 Cl3 123.74(4) . . ?
Cl2 Ag1 Ni01 139.59(6) . . ?
Cl2 Ag1 Cl1 98.80(7) . . ?
Cl2 Ag1 Cl3 94.83(7) . . ?
Cl3 Ag1 Cl1 60.83(5) . . ?
C1 Ni01 Ag1 169.3(4) . . ?
C1 Ni01 C3 108.4(4) . . ?
C1 Ni01 C4 103.5(4) . . ?
C3 Ni01 Ag1 81.88(14) . . ?
C3 Ni01 C4 111.2(2) . . ?
C2 Ni01 Ag1 74.2(3) . . ?
C2 Ni01 C1 98.6(4) . . ?
C2 Ni01 C3 113.5(3) . . ?
C2 Ni01 C4 119.8(3) . . ?
C4 Ni01 Ag1 74.35(16) . . ?
C02D Cl1 Ag1 93.05(18) . . ?
C02G Cl2 Ag1 100.9(3) . . ?
C02D Cl3 Ag1 92.9(2) . . ?
C016 N014 B2 174.6(4) . . ?
N014 C016 B1 171.9(4) . . ?
O1 C1 Ni01 174.7(11) . . ?
F5 C41 C8 118.7(3) . . ?
F5 C41 C22 116.8(3) . . ?
C22 C41 C8 124.5(3) . . ?
F13 C42 C6 120.6(3) . . ?
F13 C42 C9 120.9(3) . . ?
C6 C42 C9 118.5(3) . . ?
F4 C43 C7 121.1(3) . . ?
F4 C43 C9 115.4(3) . . ?
C9 C43 C7 123.5(3) . . ?
C11 C44 C13 114.1(3) . . ?
C11 C44 B1 125.6(3) . . ?
C13 C44 B1 120.3(3) . . ?
F1 C5 C10 115.3(3) . . ?
F1 C5 C14 121.1(3) . . ?
C10 C5 C14 123.7(3) . . ?
F11 C6 C42 120.0(3) . . ?
F11 C6 C17 120.6(3) . . ?
C42 C6 C17 119.4(3) . . ?
C43 C7 B1 127.0(3) . . ?
C17 C7 C43 113.4(3) . . ?
C17 C7 B1 119.3(3) . . ?
C41 C8 C16 113.9(3) . . ?
C41 C8 B2 118.9(3) . . ?
C16 C8 B2 127.1(3) . . ?
F6 C9 C42 118.9(3) . . ?
F6 C9 C43 120.7(3) . . ?
C42 C9 C43 120.3(3) . . ?
F10 C10 C5 120.1(3) . . ?
F10 C10 C36 119.9(3) . . ?
C36 C10 C5 120.0(4) . . ?
F2 C11 C44 120.5(3) . . ?
F2 C11 C34 116.2(3) . . ?
C34 C11 C44 123.3(3) . . ?
C15 C12 B1 119.2(3) . . ?
C21 C12 C15 114.3(3) . . ?
C21 C12 B1 126.4(3) . . ?
F9 C13 C44 119.3(3) . . ?
F9 C13 C20 116.4(3) . . ?
C20 C13 C44 124.3(4) . . ?
C5 C14 C27 113.4(3) . . ?
C5 C14 B2 126.7(3) . . ?
C27 C14 B2 119.8(3) . . ?
F8 C15 C12 118.6(3) . . ?
F8 C15 C24 117.2(3) . . ?
C24 C15 C12 124.2(4) . . ?
F19 C16 C8 121.1(3) . . ?
F19 C16 C26 115.4(3) . . ?
C26 C16 C8 123.6(3) . . ?
F7 C17 C6 115.9(3) . . ?
F7 C17 C7 119.2(3) . . ?
C6 C17 C7 124.9(3) . . ?
F3 C18 C19 119.4(3) . . ?
F3 C18 C31 116.4(3) . . ?
C31 C18 C19 124.1(3) . . ?
C18 C19 B2 119.5(3) . . ?
C25 C19 C18 113.7(3) . . ?
C25 C19 B2 126.6(3) . . ?
F21 C20 C13 121.1(4) . . ?
F21 C20 C32 119.9(3) . . ?
C13 C20 C32 119.0(4) . . ?
F18 C21 C12 121.3(3) . . ?
F18 C21 C33 115.8(3) . . ?
C33 C21 C12 122.9(3) . . ?
F16 C22 C41 121.7(3) . . ?
F16 C22 C30 119.3(3) . . ?
C41 C22 C30 119.0(3) . . ?
F27 C23 C27 120.9(4) . . ?
F27 C23 C36 119.9(4) . . ?
C36 C23 C27 119.1(3) . . ?
F23 C24 C15 121.0(4) . . ?
F23 C24 C29 119.6(3) . . ?
C29 C24 C15 119.4(4) . . ?
F14 C25 C19 120.0(3) . . ?
F14 C25 C28 116.6(3) . . ?
C28 C25 C19 123.4(4) . . ?
F26 C26 C16 120.5(3) . . ?
F26 C26 C30 119.8(3) . . ?
C30 C26 C16 119.7(3) . . ?
F12 C27 C14 118.8(3) . . ?
F12 C27 C23 116.6(3) . . ?
C23 C27 C14 124.6(4) . . ?
F24 C28 C25 120.0(4) . . ?
F24 C28 C35 119.9(3) . . ?
C35 C28 C25 120.1(4) . . ?
F29 C29 C24 120.7(4) . . ?
F29 C29 C33 120.3(4) . . ?
C33 C29 C24 119.1(3) . . ?
F22 C30 C22 119.8(3) . . ?
F22 C30 C26 120.8(3) . . ?
C26 C30 C22 119.3(3) . . ?
F15 C31 C18 120.6(3) . . ?
F15 C31 C35 120.3(3) . . ?
C35 C31 C18 119.0(4) . . ?
F28 C32 C20 120.2(4) . . ?
F28 C32 C34 120.3(4) . . ?
C34 C32 C20 119.4(4) . . ?
F30 C33 C21 119.7(4) . . ?
F30 C33 C29 120.2(3) . . ?
C29 C33 C21 120.1(4) . . ?
F17 C34 C11 120.6(4) . . ?
F17 C34 C32 119.6(3) . . ?
C32 C34 C11 119.8(4) . . ?
F25 C35 C28 120.2(4) . . ?
F25 C35 C31 120.2(4) . . ?
C28 C35 C31 119.6(3) . . ?
F20 C36 C10 120.2(4) . . ?
F20 C36 C23 120.6(4) . . ?
C10 C36 C23 119.2(4) . . ?
O3 C3 Ni01 173.6(4) . . ?
C016 B1 C44 105.6(3) . . ?
C016 B1 C7 101.0(3) . . ?
C016 B1 C12 111.1(3) . . ?
C7 B1 C44 115.2(3) . . ?
C12 B1 C44 108.0(3) . . ?
C12 B1 C7 115.3(3) . . ?
N1 B1 C44 105.6(3) . . ?
N1 B1 C7 101.0(3) . . ?
N1 B1 C12 111.1(3) . . ?
N014 B2 C8 110.4(3) . . ?
N014 B2 C14 102.2(3) . . ?
N014 B2 C19 106.4(3) . . ?
C8 B2 C14 115.7(3) . . ?
C8 B2 C19 107.7(3) . . ?
C14 B2 C19 114.1(3) . . ?
C39 B2 C8 110.4(3) . . ?
C39 B2 C14 102.2(3) . . ?
C39 B2 C19 106.4(3) . . ?
Cl1 C02D Cl3 110.7(3) . . ?
Cl1 C02D H02A 109.5 . . ?
Cl1 C02D H02B 109.5 . . ?
Cl3 C02D H02A 109.5 . . ?
Cl3 C02D H02B 109.5 . . ?
H02A C02D H02B 108.1 . . ?
Cl2 C02G Cl4 110.9(4) . . ?
Cl2 C02G H02C 109.5 . . ?
Cl2 C02G H02D 109.5 . . ?
Cl4 C02G H02C 109.5 . . ?
Cl4 C02G H02D 109.5 . . ?
H02C C02G H02D 108.1 . . ?
O2 C2 Ni01 171.3(8) . . ?
O4 C4 Ni01 175.0(6) . . ?
Cl6 Ag2 Cl8 111.9(8) . . ?
C37 Cl6 Ag2 110(2) . . ?
Cl5 C37 Cl6 106(2) . . ?
Cl5 C37 H37A 110.6 . . ?
Cl5 C37 H37B 110.6 . . ?
Cl6 C37 H37A 110.6 . . ?
Cl6 C37 H37B 110.6 . . ?
H37A C37 H37B 108.7 . . ?
C38 Cl8 Ag2 108.6(18) . . ?
Cl7 C38 H38A 111.3 . . ?
Cl7 C38 H38B 111.3 . . ?
Cl8 C38 Cl7 102(3) . . ?
Cl8 C38 H38A 111.3 . . ?
Cl8 C38 H38B 111.3 . . ?
H38A C38 H38B 109.2 . . ?
N1 C39 B2 174.6(4) . . ?
C39 N1 B1 171.9(4) . . ?
Cl9 C40 Cl10 112(5) . . ?
Cl9 C40 H40A 109.2 . . ?
Cl9 C40 H40B 109.2 . . ?
Cl10 C40 H40A 109.2 . . ?
Cl10 C40 H40B 109.2 . . ?
H40A C40 H40B 107.9 . . ?

loop_
_geom_torsion_atom_site_label_1
_geom_torsion_atom_site_label_2
_geom_torsion_atom_site_label_3
_geom_torsion_atom_site_label_4
_geom_torsion
_geom_torsion_site_symmetry_1
_geom_torsion_site_symmetry_2
_geom_torsion_site_symmetry_3
_geom_torsion_site_symmetry_4
_geom_torsion_publ_flag
Ag1 Cl1 C02D Cl3 -14.7(4) . . . . ?
Ag1 Cl2 C02G Cl4 51.2(4) . . . . ?
Ag1 Cl3 C02D Cl1 14.8(4) . . . . ?
F1 C5 C10 F10 0.4(5) . . . . ?
F1 C5 C10 C36 -179.8(3) . . . . ?
F1 C5 C14 C27 178.9(3) . . . . ?
F1 C5 C14 B2 2.3(5) . . . . ?
F2 C11 C34 F17 -0.6(5) . . . . ?
F2 C11 C34 C32 179.1(3) . . . . ?
F3 C18 C19 C25 177.7(3) . . . . ?
F3 C18 C19 B2 1.8(5) . . . . ?
F3 C18 C31 F15 0.9(5) . . . . ?
F3 C18 C31 C35 -177.7(3) . . . . ?
F4 C43 C7 C17 178.9(3) . . . . ?
F4 C43 C7 B1 5.5(5) . . . . ?
F4 C43 C9 F6 1.6(5) . . . . ?
F4 C43 C9 C42 -179.2(3) . . . . ?
F5 C41 C8 C16 179.4(3) . . . . ?
F5 C41 C8 B2 1.4(5) . . . . ?
F5 C41 C22 F16 -0.9(5) . . . . ?
F5 C41 C22 C30 180.0(3) . . . . ?
F8 C15 C24 F23 -1.4(5) . . . . ?
F8 C15 C24 C29 179.6(3) . . . . ?
F9 C13 C20 F21 1.5(5) . . . . ?
F9 C13 C20 C32 -177.6(3) . . . . ?
F10 C10 C36 F20 1.6(5) . . . . ?
F10 C10 C36 C23 -179.5(3) . . . . ?
F11 C6 C17 F7 -1.3(5) . . . . ?
F11 C6 C17 C7 -179.2(3) . . . . ?
F13 C42 C6 F11 -1.1(5) . . . . ?
F13 C42 C6 C17 178.8(3) . . . . ?
F13 C42 C9 F6 0.2(5) . . . . ?
F13 C42 C9 C43 -179.1(3) . . . . ?
F14 C25 C28 F24 -0.7(5) . . . . ?
F14 C25 C28 C35 179.2(3) . . . . ?
F15 C31 C35 F25 0.0(6) . . . . ?
F15 C31 C35 C28 -179.2(3) . . . . ?
F16 C22 C30 F22 2.3(5) . . . . ?
F16 C22 C30 C26 -178.3(3) . . . . ?
F18 C21 C33 F30 -0.8(6) . . . . ?
F18 C21 C33 C29 -179.7(4) . . . . ?
F19 C16 C26 F26 -0.7(5) . . . . ?
F19 C16 C26 C30 -179.9(3) . . . . ?
F21 C20 C32 F28 0.3(6) . . . . ?
F21 C20 C32 C34 -179.1(3) . . . . ?
F23 C24 C29 F29 2.0(6) . . . . ?
F23 C24 C29 C33 -178.8(4) . . . . ?
F24 C28 C35 F25 1.1(6) . . . . ?
F24 C28 C35 C31 -179.6(3) . . . . ?
F26 C26 C30 F22 -1.0(6) . . . . ?
F26 C26 C30 C22 179.7(3) . . . . ?
F27 C23 C27 F12 -0.8(5) . . . . ?
F27 C23 C27 C14 178.9(3) . . . . ?
F27 C23 C36 F20 -1.0(5) . . . . ?
F27 C23 C36 C10 -179.9(3) . . . . ?
F28 C32 C34 F17 0.4(6) . . . . ?
F28 C32 C34 C11 -179.4(3) . . . . ?
F29 C29 C33 F30 0.7(6) . . . . ?
F29 C29 C33 C21 179.6(4) . . . . ?
C41 C8 C16 F19 -179.1(3) . . . . ?
C41 C8 C16 C26 0.5(5) . . . . ?
C41 C8 B2 N014 179.0(3) . . . . ?
C41 C8 B2 C14 -65.6(4) . . . . ?
C41 C8 B2 C19 63.3(4) . . . . ?
C41 C8 B2 C39 179.0(3) . . . . ?
C41 C22 C30 F22 -178.5(3) . . . . ?
C41 C22 C30 C26 0.9(6) . . . . ?
C42 C6 C17 F7 178.7(3) . . . . ?
C42 C6 C17 C7 0.9(6) . . . . ?
C43 C7 C17 F7 -178.1(3) . . . . ?
C43 C7 C17 C6 -0.4(5) . . . . ?
C43 C7 B1 C016 112.7(4) . . . . ?
C43 C7 B1 C44 -134.1(4) . . . . ?
C43 C7 B1 C12 -7.1(5) . . . . ?
C43 C7 B1 N1 112.7(4) . . . . ?
C44 C11 C34 F17 179.2(3) . . . . ?
C44 C11 C34 C32 -1.0(6) . . . . ?
C44 C13 C20 F21 -179.8(3) . . . . ?
C44 C13 C20 C32 1.1(6) . . . . ?
C5 C10 C36 F20 -178.2(3) . . . . ?
C5 C10 C36 C23 0.7(5) . . . . ?
C5 C14 C27 F12 -179.1(3) . . . . ?
C5 C14 C27 C23 1.2(5) . . . . ?
C5 C14 B2 N014 117.3(4) . . . . ?
C5 C14 B2 C8 -2.6(5) . . . . ?
C5 C14 B2 C19 -128.4(4) . . . . ?
C5 C14 B2 C39 117.3(4) . . . . ?
C6 C42 C9 F6 -179.9(3) . . . . ?
C6 C42 C9 C43 0.8(5) . . . . ?
C7 C43 C9 F6 -179.6(3) . . . . ?
C7 C43 C9 C42 -0.3(6) . . . . ?
C8 C41 C22 F16 179.2(3) . . . . ?
C8 C41 C22 C30 0.1(6) . . . . ?
C8 C16 C26 F26 179.6(3) . . . . ?
C8 C16 C26 C30 0.4(6) . . . . ?
C9 C42 C6 F11 179.0(3) . . . . ?
C9 C42 C6 C17 -1.1(5) . . . . ?
C9 C43 C7 C17 0.1(5) . . . . ?
C9 C43 C7 B1 -173.2(3) . . . . ?
C10 C5 C14 C27 -1.3(5) . . . . ?
C10 C5 C14 B2 -178.0(3) . . . . ?
C11 C44 C13 F9 176.7(3) . . . . ?
C11 C44 C13 C20 -1.9(5) . . . . ?
C11 C44 B1 C016 136.2(3) . . . . ?
C11 C44 B1 C7 25.6(5) . . . . ?
C11 C44 B1 C12 -104.9(4) . . . . ?
C11 C44 B1 N1 136.2(3) . . . . ?
C12 C15 C24 F23 179.2(3) . . . . ?
C12 C15 C24 C29 0.2(6) . . . . ?
C12 C21 C33 F30 177.2(4) . . . . ?
C12 C21 C33 C29 -1.7(6) . . . . ?
C13 C44 C11 F2 -178.3(3) . . . . ?
C13 C44 C11 C34 1.9(5) . . . . ?
C13 C44 B1 C016 -46.9(4) . . . . ?
C13 C44 B1 C7 -157.4(3) . . . . ?
C13 C44 B1 C12 72.0(4) . . . . ?
C13 C44 B1 N1 -46.9(4) . . . . ?
C13 C20 C32 F28 179.3(3) . . . . ?
C13 C20 C32 C34 0.0(6) . . . . ?
C14 C5 C10 F10 -179.4(3) . . . . ?
C14 C5 C10 C36 0.5(5) . . . . ?
C15 C12 C21 F18 180.0(3) . . . . ?
C15 C12 C21 C33 2.0(6) . . . . ?
C15 C12 B1 C016 179.4(3) . . . . ?
C15 C12 B1 C44 64.0(4) . . . . ?
C15 C12 B1 C7 -66.5(4) . . . . ?
C15 C12 B1 N1 179.4(3) . . . . ?
C15 C24 C29 F29 -178.9(4) . . . . ?
C15 C24 C29 C33 0.3(6) . . . . ?
C16 C8 B2 N014 1.4(5) . . . . ?
C16 C8 B2 C14 116.7(4) . . . . ?
C16 C8 B2 C19 -114.4(4) . . . . ?
C16 C8 B2 C39 1.4(5) . . . . ?
C16 C26 C30 F22 178.3(3) . . . . ?
C16 C26 C30 C22 -1.1(6) . . . . ?
C17 C7 B1 C016 -60.3(4) . . . . ?
C17 C7 B1 C44 52.9(4) . . . . ?
C17 C7 B1 C12 179.9(3) . . . . ?
C17 C7 B1 N1 -60.3(4) . . . . ?
C18 C19 C25 F14 -179.1(3) . . . . ?
C18 C19 C25 C28 0.5(5) . . . . ?
C18 C19 B2 N014 -50.7(4) . . . . ?
C18 C19 B2 C8 67.6(4) . . . . ?
C18 C19 B2 C14 -162.5(3) . . . . ?
C18 C19 B2 C39 -50.7(4) . . . . ?
C18 C31 C35 F25 178.6(3) . . . . ?
C18 C31 C35 C28 -0.6(6) . . . . ?
C19 C18 C31 F15 179.3(3) . . . . ?
C19 C18 C31 C35 0.7(6) . . . . ?
C19 C25 C28 F24 179.6(3) . . . . ?
C19 C25 C28 C35 -0.5(6) . . . . ?
C20 C32 C34 F17 179.8(3) . . . . ?
C20 C32 C34 C11 0.0(6) . . . . ?
C21 C12 C15 F8 179.3(3) . . . . ?
C21 C12 C15 C24 -1.3(6) . . . . ?
C21 C12 B1 C016 2.5(5) . . . . ?
C21 C12 B1 C44 -112.9(4) . . . . ?
C21 C12 B1 C7 116.5(4) . . . . ?
C21 C12 B1 N1 2.5(5) . . . . ?
C22 C41 C8 C16 -0.8(5) . . . . ?
C22 C41 C8 B2 -178.8(3) . . . . ?
C24 C29 C33 F30 -178.5(4) . . . . ?
C24 C29 C33 C21 0.4(6) . . . . ?
C25 C19 B2 N014 134.0(4) . . . . ?
C25 C19 B2 C8 -107.7(4) . . . . ?
C25 C19 B2 C14 22.2(5) . . . . ?
C25 C19 B2 C39 134.0(4) . . . . ?
C25 C28 C35 F25 -178.8(3) . . . . ?
C25 C28 C35 C31 0.5(6) . . . . ?
C27 C14 B2 N014 -59.1(4) . . . . ?
C27 C14 B2 C8 -179.0(3) . . . . ?
C27 C14 B2 C19 55.2(4) . . . . ?
C27 C14 B2 C39 -59.1(4) . . . . ?
C27 C23 C36 F20 178.1(3) . . . . ?
C27 C23 C36 C10 -0.8(6) . . . . ?
C31 C18 C19 C25 -0.7(5) . . . . ?
C31 C18 C19 B2 -176.5(3) . . . . ?
C36 C23 C27 F12 -179.9(3) . . . . ?
C36 C23 C27 C14 -0.1(6) . . . . ?
B1 C44 C11 F2 -1.2(5) . . . . ?
B1 C44 C11 C34 179.0(3) . . . . ?
B1 C44 C13 F9 -0.6(5) . . . . ?
B1 C44 C13 C20 -179.2(3) . . . . ?
B1 C7 C17 F7 -4.2(5) . . . . ?
B1 C7 C17 C6 173.5(3) . . . . ?
B1 C12 C15 F8 2.0(5) . . . . ?
B1 C12 C15 C24 -178.6(3) . . . . ?
B1 C12 C21 F18 -2.9(6) . . . . ?
B1 C12 C21 C33 179.1(4) . . . . ?
B2 C8 C16 F19 -1.4(6) . . . . ?
B2 C8 C16 C26 178.3(4) . . . . ?
B2 C14 C27 F12 -2.2(5) . . . . ?
B2 C14 C27 C23 178.1(3) . . . . ?
B2 C19 C25 F14 -3.6(6) . . . . ?
B2 C19 C25 C28 176.0(4) . . . . ?
Ag2 Cl6 C37 Cl5 30(4) . . . . ?
Ag2 Cl8 C38 Cl7 5(3) . . . . ?

_smtbx_masks_special_details     ?
loop_
_smtbx_masks_void_nr
_smtbx_masks_void_average_x
_smtbx_masks_void_average_y
_smtbx_masks_void_average_z
_smtbx_masks_void_volume
_smtbx_masks_void_count_electrons
_smtbx_masks_void_content
1 0.000 0.000 0.500 203.7 84.4 '2 CH2Cl2'
2 0.000 0.500 0.000 203.7 84.4 '2 CH2Cl2'

_smtbx_masks_void_probe_radius   1.2
_smtbx_masks_void_truncation_radius 1.2
_shelx_res_file                  
;
TITL p21_c_num_smr_a.res in P2(1)/c
    p21_c_num_smr.res
    created by SHELXL-2018/3 at 16:39:13 on 16-Oct-2024
REM Old TITL P21_c_num_SMR in P2(1)/c
REM SHELXT solution in P2(1)/c
REM R1 0.206, Rweak 0.007, Alpha 0.029, Orientation as input
REM Formula found by SHELXT: C46 N2 O3 F32 Cl5 Ni2
CELL 0.71073 13.288 28.0807 13.7219 90 91.614 90
ZERR 4 0.0005 0.001 0.0004 0 0.001 0
LATT 1
SYMM -X,0.5+Y,0.5-Z
SFAC C H Ag B Cl F N Ni O
UNIT 174.8 24.8 4 8 24.8 120 4 3.6 14.4
EADP C02G C37
EADP N014 C39
EADP C016 N1
EADP C40 C02D
EADP Cl4 Cl5
DFIX 1.78 Cl5 C37
DFIX 1.78 C37 Cl6
EADP Cl1 Cl10
EADP Cl3 Cl9
EXYZ N014 C39
EXYZ C016 N1

L.S. 4
PLAN  5
SIZE 0.1 0.1 0.1
TEMP -173.15
CONF
BOND $H
list 4
MORE -1
ABIN
fmap 2
acta
REM <olex2.extras>
REM <HklSrc "%.\\P21_c_num_SMR.hkl">
REM </olex2.extras>

WGHT    0.042300   15.162201
FVAR       0.20156
PART 1
AG1   3    1.071415    0.638030    0.316689    10.90000    0.04555    0.03860 =
         0.06057   -0.01150    0.00815   -0.00074
NI01  8    1.052929    0.729700    0.316759    10.90000    0.02654    0.03796 =
         0.04894   -0.00691    0.00158   -0.00134
CL1   5    0.883602    0.594623    0.252313    10.90000    0.02946    0.05989 =
         0.03332   -0.01013    0.00049   -0.00074
CL2   5    1.192469    0.573946    0.258497    10.90000    0.03066    0.04704 =
         0.05867   -0.02007    0.00433   -0.00010
CL3   5    0.968353    0.576161    0.447109    10.90000    0.03456    0.05947 =
         0.04286    0.00130   -0.00397   -0.00088
CL4   5    1.069665    0.590485    0.081702    10.90000    0.04336    0.13510 =
         0.05240   -0.02842    0.00860   -0.02129

PART 0
F1    6    0.342183    0.526644    0.118991    11.00000    0.02258    0.02813 =
         0.02839    0.00155   -0.00062    0.00048
F2    6    0.738515    0.688733    0.566737    11.00000    0.03251    0.02677 =
         0.02966   -0.00380   -0.00518   -0.00133
F3    6    0.605046    0.688230    0.148166    11.00000    0.03461    0.02599 =
         0.02845   -0.00179    0.00116   -0.00052
F4    6    0.464425    0.761648    0.470151    11.00000    0.02398    0.03200 =
         0.03405   -0.00007    0.00455    0.00828
F5    6    0.468422    0.564302   -0.026601    11.00000    0.03153    0.03171 =
         0.02355   -0.00775    0.00088    0.00345
F6    6    0.541388    0.839709    0.393314    11.00000    0.04170    0.02423 =
         0.03318   -0.00003    0.00236    0.01060
F7    6    0.733315    0.671793    0.343505    11.00000    0.03272    0.02646 =
         0.03360   -0.00078    0.00899    0.00924
F8    6    0.539967    0.702856    0.636435    11.00000    0.03046    0.03714 =
         0.02422   -0.00761   -0.00180    0.00058
F9    6    0.533934    0.558368    0.467046    11.00000    0.03101    0.02979 =
         0.03350   -0.00213   -0.00493   -0.00478
F10   6    0.329934    0.437671    0.179087    11.00000    0.04231    0.02862 =
         0.02919    0.00018    0.00031   -0.01014
F11   6    0.807702    0.750870    0.266516    11.00000    0.03037    0.03857 =
         0.03711    0.00272    0.01080    0.00345
F12   6    0.660040    0.541041    0.282917    11.00000    0.02846    0.03863 =
         0.03847   -0.00632   -0.01168    0.00204
F13   6    0.713395    0.836129    0.291656    11.00000    0.03983    0.02880 =
         0.03257    0.00484    0.00357   -0.00104
F14   6    0.658996    0.526895    0.062364    11.00000    0.03015    0.03426 =
         0.04468   -0.01680    0.00820   -0.00353
F15   6    0.772296    0.712522    0.056310    11.00000    0.04086    0.03767 =
         0.03410    0.00664   -0.00115   -0.01417
F16   6    0.325773    0.599381   -0.149684    11.00000    0.04245    0.05025 =
         0.02172   -0.00472   -0.00677    0.00390
F17   6    0.861473    0.628895    0.661625    11.00000    0.02742    0.04823 =
         0.03848   -0.00338   -0.01101    0.00350
F18   6    0.339585    0.623680    0.396463    11.00000    0.03013    0.05568 =
         0.02852   -0.00875   -0.00220   -0.00887
F19   6    0.372230    0.675962    0.211759    11.00000    0.04710    0.04294 =
         0.02846   -0.01384   -0.00559    0.01800
F20   6    0.480775    0.397479    0.288960    11.00000    0.06802    0.02267 =
         0.03190    0.00194   -0.00228    0.00571
F21   6    0.659790    0.498968    0.562001    11.00000    0.05004    0.02433 =
         0.04846    0.00421   -0.00252    0.00204
F22   6    0.203359    0.670508   -0.091278    11.00000    0.03681    0.04726 =
         0.03767    0.00704   -0.01199    0.00803
F23   6    0.380181    0.707878    0.751180    11.00000    0.04373    0.05581 =
         0.02422   -0.00937    0.00496    0.01112
F24   6    0.824812    0.552437   -0.029148    11.00000    0.02524    0.05770 =
         0.04318   -0.01979    0.00820    0.00252
F25   6    0.882542    0.645029   -0.035494    11.00000    0.02797    0.07108 =
         0.03158   -0.00098    0.00653   -0.01290
F26   6    0.231297    0.709278    0.089701    11.00000    0.04644    0.04295 =
         0.04672   -0.00446   -0.00457    0.02264
F27   6    0.645097    0.450659    0.342407    11.00000    0.05293    0.03876 =
         0.04026   -0.00085   -0.01777    0.01861
F28   6    0.824345    0.533728    0.661548    11.00000    0.04137    0.04053 =
         0.04735    0.00882   -0.00891    0.01449
F29   6    0.198274    0.673232    0.687738    11.00000    0.03155    0.07900 =
         0.03718    0.00141    0.01368    0.00975
F30   6    0.181492    0.631214    0.508350    11.00000    0.02396    0.08450 =
         0.04397   -0.00255    0.00135   -0.01017
PART 1
N014  7    0.524736    0.620298    0.269128    10.50000    0.02216    0.02197 =
         0.02564   -0.00048   -0.00041   -0.00028

O1    9    1.001471    0.831597    0.303268    10.90000    0.03353    0.05748 =
         0.05477    0.00367    0.00130    0.00783
C016  1    0.530734    0.635231    0.346651    10.50000    0.02216    0.02385 =
         0.02558   -0.00033   -0.00004    0.00169
C1    1    1.016820    0.792805    0.305782    10.90000    0.02672    0.02138 =
         0.03356   -0.00008    0.00406    0.01014
PART 0
C41   1    0.410390    0.600345    0.005054    11.00000    0.02431    0.02357 =
         0.02333   -0.00197    0.00389   -0.00157
C42   1    0.675554    0.796479    0.329816    11.00000    0.03351    0.02386 =
         0.01900    0.00181   -0.00388   -0.00046
C43   1    0.550668    0.756478    0.422068    11.00000    0.02126    0.03083 =
         0.01927   -0.00085   -0.00249    0.00368
C44   1    0.631819    0.626382    0.508414    11.00000    0.02486    0.02836 =
         0.01908   -0.00331    0.00439    0.00328
C5    1    0.420851    0.510091    0.174003    11.00000    0.02287    0.02646 =
         0.01742   -0.00157    0.00044    0.00350
C6    1    0.722947    0.753441    0.318258    11.00000    0.02104    0.03469 =
         0.02267   -0.00067    0.00123    0.00372
C7    1    0.595952    0.712184    0.413217    11.00000    0.02217    0.02562 =
         0.01884   -0.00217   -0.00290    0.00206
C8    1    0.427311    0.617610    0.098825    11.00000    0.02196    0.02473 =
         0.02132   -0.00132    0.00184   -0.00058
C9    1    0.588416    0.797734    0.381675    11.00000    0.02992    0.02440 =
         0.02231   -0.00393   -0.00331    0.00705
C10   1    0.412299    0.463437    0.204719    11.00000    0.03274    0.02611 =
         0.02137   -0.00442    0.00181   -0.00096
C11   1    0.716007    0.642021    0.561892    11.00000    0.02351    0.02826 =
         0.02324   -0.00258    0.00009    0.00154
C12   1    0.448247    0.663494    0.511106    11.00000    0.02608    0.02614 =
         0.02061    0.00075   -0.00047    0.00467
C13   1    0.616432    0.577339    0.512323    11.00000    0.02864    0.02792 =
         0.02269   -0.00294    0.00092    0.00144
C14   1    0.503272    0.538761    0.196341    11.00000    0.02499    0.02782 =
         0.02046   -0.00425    0.00115    0.00413
C15   1    0.451821    0.684261    0.602838    11.00000    0.02363    0.02796 =
         0.02541   -0.00096   -0.00378    0.00460
C16   1    0.364295    0.654866    0.123395    11.00000    0.02864    0.02791 =
         0.02395   -0.00363    0.00163    0.00116
C17   1    0.683193    0.713232    0.359901    11.00000    0.02366    0.02516 =
         0.02324   -0.00417    0.00003    0.00753
C18   1    0.658887    0.652858    0.106833    11.00000    0.02713    0.03194 =
         0.01805   -0.00238   -0.00285    0.00174
C19   1    0.624577    0.605959    0.112291    11.00000    0.02222    0.02937 =
         0.01956   -0.00372   -0.00180    0.00157

PART 1
O2    9    0.994480    0.704588    0.113395    10.90000    0.06140    0.10053 =
         0.06573   -0.02871   -0.02621    0.00392

PART 0
C20   1    0.679204    0.545985    0.561526    11.00000    0.03614    0.02560 =
         0.03029    0.00042    0.00182    0.00338
C21   1    0.354937    0.644996    0.483678    11.00000    0.02928    0.03497 =
         0.02081   -0.00087   -0.00240    0.00032
C22   1    0.337770    0.617283   -0.059130    11.00000    0.02848    0.03172 =
         0.01877   -0.00131   -0.00187   -0.00399
C23   1    0.570482    0.469991    0.287196    11.00000    0.03695    0.03169 =
         0.02393   -0.00383   -0.00522    0.01148
C24   1    0.370902    0.687675    0.662312    11.00000    0.03417    0.03692 =
         0.02249    0.00062    0.00160    0.01034
C25   1    0.684256    0.573465    0.064055    11.00000    0.02624    0.03649 =
         0.02687   -0.00971   -0.00049   -0.00455
C26   1    0.290389    0.673190    0.061013    11.00000    0.02910    0.02867 =
         0.03215    0.00045    0.00423    0.00767
C27   1    0.576410    0.516253    0.255035    11.00000    0.02498    0.03059 =
         0.02735   -0.00863   -0.00233    0.00233
C28   1    0.770298    0.586085    0.015642    11.00000    0.02344    0.04896 =
         0.02407   -0.01175    0.00110    0.00352
C29   1    0.279600    0.669650    0.631312    11.00000    0.02801    0.04539 =
         0.02964    0.00770    0.00762    0.00983
C30   1    0.276440    0.654119   -0.030171    11.00000    0.02506    0.03237 =
         0.03193    0.00573   -0.00406    0.00143
C31   1    0.744639    0.666515    0.059193    11.00000    0.02710    0.03899 =
         0.02188    0.00253   -0.00251   -0.00812
C32   1    0.762407    0.563478    0.612115    11.00000    0.03679    0.03179 =
         0.02867    0.00422   -0.00087    0.00880
C33   1    0.271534    0.648365    0.541562    11.00000    0.02093    0.04595 =
         0.03303    0.00143   -0.00067   -0.00050
C34   1    0.780830    0.611710    0.612235    11.00000    0.02412    0.03943 =
         0.02804   -0.00332   -0.00238    0.00400
C35   1    0.800026    0.632533    0.013014    11.00000    0.02042    0.05262 =
         0.02371   -0.00277   -0.00021   -0.01086
C36   1    0.487599    0.443205    0.261090    11.00000    0.04991    0.02389 =
         0.02204   -0.00138    0.00219    0.00795

PART 1
O4    9    0.933048    0.698690    0.480719    10.90000    0.07554    0.06772 =
         0.13102    0.02744    0.06408    0.00607
C3    1    1.190224    0.726479    0.344666    10.90000    0.03603    0.03227 =
         0.02631    0.00230   -0.00079   -0.00673

PART 0
B1    4    0.551129    0.660668    0.448569    11.00000    0.02495    0.02182 =
         0.01922   -0.00313   -0.00082   -0.00085
B2    4    0.517814    0.594663    0.165860    11.00000    0.02385    0.02498 =
         0.02128   -0.00718    0.00056    0.00069

PART 1
C02D  1    0.857897    0.573377    0.368953    10.90000    0.02108    0.04557 =
         0.05168    0.00380   -0.00292   -0.00602
AFIX  23
H02A  2    0.834119    0.540021    0.364314    10.90000   -1.20000
H02B  2    0.803697    0.592731    0.397206    10.90000   -1.20000
AFIX   0
C02G  1    1.118711    0.546938    0.164170    10.90000    0.02713    0.07927 =
         0.10521   -0.05277    0.00000   -0.00346
AFIX  23
H02C  2    1.062469    0.529147    0.192899    10.90000   -1.20000
H02D  2    1.160573    0.524001    0.128434    10.90000   -1.20000
AFIX   0
C2    1    1.018435    0.710643    0.193976    10.90000    0.03538    0.05352 =
         0.07627   -0.01790   -0.01011    0.00087
C4    1    0.979106    0.708236    0.421510    10.90000    0.03103    0.03726 =
         0.10431   -0.00989    0.02358   -0.00493
O3    9    1.271201    0.728171    0.366383    10.90000    0.03644    0.04203 =
         0.04888    0.00599    0.00046    0.00355
PART 2
AG2   3    1.075694    0.670831    0.305636    10.10000    0.07162    0.04686 =
         0.08003   -0.00284   -0.01036   -0.00976
CL5   5    1.077651    0.611192    0.082488    10.10000    0.04336    0.13510 =
         0.05240   -0.02842    0.00860   -0.02129
CL6   5    1.187824    0.593646    0.258355    10.10000    0.04069    0.06208 =
         0.07341   -0.05063   -0.00209   -0.01893
C37   1    1.136024    0.565430    0.151907    10.10000    0.02713    0.07927 =
         0.10521   -0.05277    0.00000   -0.00346
AFIX  23
H37A  2    1.189711    0.549988    0.114565    10.10000   -1.20000
H37B  2    1.086162    0.540963    0.169745    10.10000   -1.20000
AFIX   0
CL7   5    1.017839    0.778962    0.311253    10.10000    0.05708    0.13344 =
         0.09737    0.04073   -0.01639    0.02254
CL8   5    1.008585    0.719952    0.142724    10.10000    0.02080    0.09321 =
         0.06036   -0.02458   -0.01365    0.02307
C38   1    0.977763    0.778274    0.177615    10.10000    0.04395    0.03309 =
         0.03799   -0.00235    0.00752    0.00446
AFIX  23
H38A  2    0.904692    0.784384    0.168854    10.10000   -1.20000
H38B  2    1.015504    0.802136    0.140096    10.10000   -1.20000
AFIX   0

C39   1    0.524736    0.620298    0.269128    10.50000    0.02216    0.02197 =
         0.02564   -0.00048   -0.00041   -0.00028
N1    7    0.530734    0.635231    0.346651    10.50000    0.02216    0.02385 =
         0.02558   -0.00033   -0.00004    0.00169
CL9   5    0.978177    0.560169    0.421677    10.10000    0.03456    0.05947 =
         0.04286    0.00130   -0.00397   -0.00088
CL10  5    0.900567    0.606639    0.254548    10.10000    0.02946    0.05989 =
         0.03332   -0.01013    0.00049   -0.00074
C40   1    0.879528    0.584586    0.374138    10.10000    0.02108    0.04557 =
         0.05168    0.00380   -0.00292   -0.00602
AFIX  23
H40A  2    0.858325    0.611200    0.416194    10.10000   -1.20000
H40B  2    0.824207    0.560972    0.371062    10.10000   -1.20000
AFIX   0
HKLF 4


REM  p21_c_num_smr_a.res in P2(1)/c
REM wR2 = 0.1188, GooF = S = 1.059, Restrained GooF = 1.059 for all data
REM R1 = 0.0444 for 7579 Fo > 4sig(Fo) and 0.0595 for all 9383 data
REM 835 parameters refined using 2 restraints

END

WGHT      0.0423     15.1615

REM Highest difference peak  1.183,  deepest hole -0.993,  1-sigma level  0.088
Q1    1   1.0565  0.7522  0.0399  11.00000  0.05    1.18
Q2    1   0.9463  0.6627  0.4339  11.00000  0.05    1.08
Q3    1   1.2222  0.7076  0.3223  11.00000  0.05    0.70
Q4    1   1.0034  0.6972  0.4965  11.00000  0.05    0.56
Q5    1   0.9770  0.7000  0.5528  11.00000  0.05    0.46
;
_shelx_res_checksum              510
_shelx_fab_file                  
;
-16 1 1 2.5947 -0.1353
-15 0 2 -1.0341 -0.2082
-15 0 4 -1.5159 0.3910
-15 0 6 1.7565 -0.3150
-15 1 1 2.5189 -0.2302
-15 1 2 1.0763 0.3651
-15 1 3 -2.3175 -0.0669
-15 1 4 -0.1107 -0.2676
-15 1 5 0.0506 0.3137
-15 1 6 -0.3693 -0.0599
-15 2 1 1.6284 0.0865
-15 2 2 -0.5424 -0.2093
-15 2 3 0.2617 -0.0196
-15 2 4 -1.2978 0.3440
-15 2 5 -1.0297 0.1475
-15 2 6 1.4307 -0.1254
-15 3 1 0.7759 -0.3516
-15 3 2 2.7190 0.1321
-15 3 3 -1.8322 0.1459
-15 3 4 -0.7920 -0.2044
-15 3 5 0.7579 0.1296
-15 3 6 -0.7895 0.1058
-15 4 1 1.7427 0.1675
-15 4 2 0.3058 -0.0522
-15 4 3 0.7267 -0.1228
-15 4 4 -0.6615 0.1749
-15 4 5 -1.6726 0.1533
-15 5 1 -1.1394 -0.2109
-15 5 2 3.1372 -0.1155
-15 5 3 -0.5252 0.1099
-15 5 4 -1.9352 0.0009
-15 5 5 1.1089 0.0150
-15 6 1 0.8301 0.0422
-15 6 2 0.5210 0.0416
-15 6 3 1.1548 -0.0555
-15 6 4 0.2368 0.0736
-15 6 5 -1.6317 0.0555
-15 7 1 -2.0336 0.0251
-15 7 2 2.2736 -0.1439
-15 7 3 1.2012 -0.0592
-15 7 4 -2.3431 0.0768
-15 7 5 0.4837 0.0422
-15 8 1 0.3452 -0.0576
-15 8 2 0.0901 -0.0305
-15 8 3 1.0723 0.0181
-15 8 4 1.0299 0.1022
-15 9 1 -2.0181 0.1454
-15 9 2 0.6926 -0.0229
-15 9 3 2.0914 -0.0959
-15 9 4 -1.4161 0.0153
-15 10 1 0.5440 0.0277
-15 10 2 -0.1487 -0.1238
-15 10 3 0.3873 -0.0162
-15 11 1 -1.5736 0.1261
-15 11 2 -0.6642 0.0341
-14 0 2 -2.7581 -0.4041
-14 0 4 -1.0968 0.6803
-14 0 6 2.3635 -0.4589
-14 0 8 -0.6714 0.0726
-14 1 1 1.8104 -0.2539
-14 1 2 1.1251 0.4450
-14 1 3 -4.0260 -0.2006
-14 1 4 -0.4054 -0.1990
-14 1 5 1.1231 0.3246
-14 1 6 -0.1689 -0.2684
-14 1 7 0.7378 -0.2696
-14 1 8 -0.1036 0.4978
-14 2 1 2.7437 0.1162
-14 2 2 -1.8572 -0.2900
-14 2 3 -0.4665 -0.2797
-14 2 4 -0.7354 0.4687
-14 2 5 -1.3442 0.3192
-14 2 6 1.7859 -0.2140
-14 2 7 1.0295 -0.3404
-14 2 8 -0.6514 -0.1310
-14 3 1 0.5166 -0.4287
-14 3 2 3.1217 0.1979
-14 3 3 -3.4907 0.0575
-14 3 4 -1.6617 -0.1883
-14 3 5 1.5228 0.2116
-14 3 6 -0.3488 -0.0006
-14 3 7 0.6781 -0.4027
-14 3 8 -0.0351 0.2288
-14 4 1 3.2791 0.1867
-14 4 2 0.0151 -0.0475
-14 4 3 -0.6256 -0.3067
-14 4 4 0.0136 0.1493
-14 4 5 -1.7786 0.2735
-14 4 6 0.3528 0.0086
-14 4 7 1.7071 -0.1636
-14 4 8 -0.4921 -0.1790
-14 5 1 -1.2778 -0.2447
-14 5 2 4.1744 -0.0976
-14 5 3 -1.7764 0.0547
-14 5 4 -3.2875 -0.0228
-14 5 5 1.4573 0.0791
-14 5 6 -0.0966 0.1358
-14 5 7 0.2028 -0.2493
-14 5 8 0.2404 -0.0231
-14 6 1 1.9755 0.0531
-14 6 2 1.3864 0.0395
-14 6 3 -0.3758 -0.1440
-14 6 4 0.5693 0.0279
-14 6 5 -1.1491 0.0909
-14 6 6 -1.1215 0.0290
-14 6 7 1.6475 -0.0143
-14 7 1 -2.5960 0.0400
-14 7 2 3.6040 -0.1405
-14 7 3 0.7994 -0.1038
-14 7 4 -3.9229 0.0417
-14 7 5 0.4582 0.0308
-14 7 6 0.5276 0.1015
-14 7 7 -0.3974 -0.0496
-14 8 1 0.6084 -0.0366
-14 8 2 1.7259 -0.0469
-14 8 3 0.0634 -0.0568
-14 8 4 0.7963 0.0679
-14 8 5 -0.1017 0.0282
-14 8 6 -1.8116 -0.0402
-14 8 7 0.8540 0.0001
-14 9 1 -2.8330 0.1541
-14 9 2 1.5982 -0.0096
-14 9 3 2.5884 -0.1303
-14 9 4 -2.8185 -0.0016
-14 9 5 -0.8037 0.0042
-14 9 6 0.9757 0.0117
-14 9 7 -0.4149 -0.0023
-14 10 1 -0.2218 0.0478
-14 10 2 1.5432 -0.1076
-14 10 3 0.2628 -0.0798
-14 10 4 0.9531 0.0563
-14 10 5 0.7052 0.0759
-14 10 6 -1.5847 -0.0253
-14 11 1 -1.9331 0.1093
-14 11 2 -0.5283 0.0446
-14 11 3 2.3930 -0.0258
-14 11 4 -1.0042 0.0176
-14 11 5 -1.3323 -0.0049
-14 11 6 0.8311 -0.0380
-14 12 1 -1.0693 0.1738
-14 12 2 1.3635 -0.0575
-14 12 3 0.0187 -0.0625
-14 12 4 1.0089 -0.0310
-14 12 5 1.1948 0.0665
-14 13 1 -0.4067 0.0699
-14 13 2 -1.3840 -0.0169
-14 13 3 0.8928 0.0134
-14 13 4 -0.0066 0.0795
-14 13 5 -1.0116 0.0557
-14 14 1 -1.9046 0.1872
-14 14 2 1.1943 0.0061
-14 14 3 -0.2999 0.0295
-14 14 4 0.6070 -0.0537
-14 15 1 0.8418 0.0946
-14 15 2 -0.8039 -0.0626
-14 15 3 -0.2652 -0.0318
-14 16 1 -1.9665 0.1060
-14 16 2 0.8459 0.0059
-13 0 2 -4.9916 -0.6325
-13 0 4 0.5919 0.8917
-13 0 6 2.8815 -0.4705
-13 0 8 -1.6493 -0.0301
-13 0 10 -0.1579 0.1964
-13 1 1 1.5486 -0.1891
-13 1 2 0.9229 0.4014
-13 1 3 -4.6490 -0.2349
-13 1 4 -0.6269 0.0100
-13 1 5 1.4279 0.2050
-13 1 6 -0.0594 -0.4567
-13 1 7 1.3635 -0.1293
-13 1 8 0.3162 0.6704
-13 1 9 -0.7322 -0.0731
-13 1 10 -0.2812 -0.1975
-13 2 1 3.5520 0.1506
-13 2 2 -3.9459 -0.3854
-13 2 3 -1.3175 -0.5023
-13 2 4 1.1093 0.5481
-13 2 5 -1.3984 0.3793
-13 2 6 2.2223 -0.2675
-13 2 7 1.3670 -0.1868
-13 2 8 -1.6390 -0.1177
-13 2 9 0.2059 -0.0580
-13 3 1 0.9677 -0.3969
-13 3 2 2.7281 0.1951
-13 3 3 -4.0726 -0.0434
-13 3 4 -2.0670 -0.0449
-13 3 5 1.3391 0.2409
-13 3 6 -0.2064 -0.1447
-13 3 7 1.1192 -0.4154
-13 3 8 0.9064 0.3448
-13 3 9 -0.2428 0.1785
-13 4 1 4.8045 0.1789
-13 4 2 -1.4263 -0.0646
-13 4 3 -2.5944 -0.4338
-13 4 4 1.9772 0.1263
-13 4 5 -1.5589 0.2994
-13 4 6 0.5017 -0.0413
-13 4 7 2.4920 -0.0780
-13 4 8 -1.3066 -0.1249
-13 4 9 0.2400 -0.1500
-13 5 1 -0.1677 -0.2194
-13 5 2 3.9824 -0.0724
-13 5 3 -2.4058 -0.0360
-13 5 4 -3.5071 0.0016
-13 5 5 0.8955 0.1455
-13 5 6 -0.2268 0.1349
-13 5 7 0.4191 -0.2909
-13 5 8 1.0498 -0.0371
-13 5 9 0.5526 0.1443
-13 6 1 3.6091 0.0520
-13 6 2 1.2653 0.0005
-13 6 3 -3.3029 -0.1788
-13 6 4 2.0370 0.0210
-13 6 5 -0.3430 0.0737
-13 6 6 -1.4013 -0.0105
-13 6 7 2.6725 0.0413
-13 6 8 -0.3861 -0.0725
-13 6 9 0.2187 -0.1468
-13 7 1 -1.2653 0.0524
-13 7 2 3.8368 -0.1199
-13 7 3 0.0786 -0.1462
-13 7 4 -4.0548 0.0084
-13 7 5 -0.0424 0.0222
-13 7 6 0.0811 0.1687
-13 7 7 -0.2669 -0.0025
-13 7 8 0.3577 -0.1148
-13 7 9 1.0423 -0.0336
-13 8 1 1.2590 -0.0027
-13 8 2 3.0726 -0.0928
-13 8 3 -2.8988 -0.1021
-13 8 4 1.1705 0.0869
-13 8 5 1.2200 0.0179
-13 8 6 -2.3840 -0.0798
-13 8 7 1.6014 0.0607
-13 8 8 0.5889 -0.0406
-13 8 9 0.3998 -0.1048
-13 9 1 -1.4179 0.1412
-13 9 2 2.2720 -0.0124
-13 9 3 2.0482 -0.1569
-13 9 4 -3.2217 -0.0177
-13 9 5 -1.1683 -0.0607
-13 9 6 0.3884 0.0196
-13 9 7 -0.1801 0.1000
-13 9 8 -0.5863 0.0244
-13 10 1 -1.3367 0.0622
-13 10 2 3.5429 -0.0928
-13 10 3 -1.6872 -0.1368
-13 10 4 0.3404 0.0299
-13 10 5 2.1669 0.0738
-13 10 6 -2.1464 -0.0589
-13 10 7 0.0715 0.0289
-13 10 8 0.8222 -0.0487
-13 11 1 -0.4084 0.0778
-13 11 2 0.4529 0.0351
-13 11 3 2.4403 -0.0754
-13 11 4 -1.5902 0.0110
-13 11 5 -1.8819 -0.0421
-13 11 6 0.1574 -0.1043
-13 11 7 0.4623 -0.0117
-13 11 8 -0.8050 0.0817
-13 12 1 -3.6938 0.1132
-13 12 2 2.7613 -0.0023
-13 12 3 -0.6526 -0.0544
-13 12 4 0.0728 -0.0907
-13 12 5 2.5750 0.0307
-13 12 6 -1.2900 0.0191
-13 12 7 -0.8708 0.0359
-13 12 8 0.3241 -0.0419
-13 13 1 0.9928 0.0304
-13 13 2 -0.3489 -0.0073
-13 13 3 1.5045 -0.0450
-13 13 4 -0.2144 0.0335
-13 13 5 -1.8251 0.0605
-13 13 6 -0.4813 -0.0773
-13 13 7 0.7298 -0.1163
-13 14 1 -4.8870 0.0783
-13 14 2 1.2868 0.0240
-13 14 3 -0.2642 0.0994
-13 14 4 -0.2105 -0.0642
-13 14 5 2.8121 -0.0594
-13 14 6 -0.3325 0.0133
-13 14 7 -0.9964 0.0502
-13 15 1 1.7985 0.0465
-13 15 2 0.1226 -0.0312
-13 15 3 0.3940 -0.0586
-13 15 4 0.3316 -0.0416
-13 15 5 -1.2483 0.1117
-13 15 6 -0.8500 0.0322
-13 16 1 -4.1244 0.0138
-13 16 2 -0.1032 -0.0319
-13 16 3 -0.0499 0.1391
-13 16 4 -0.8926 0.0517
-13 16 5 2.5338 -0.0116
-13 16 6 0.5791 -0.0334
-13 17 1 1.6038 0.0576
-13 17 2 1.0442 -0.0114
-13 17 3 0.0242 -0.0233
-13 17 4 0.2920 -0.1312
-13 17 5 -0.7225 0.0461
-13 18 1 -1.9964 -0.0158
-13 18 2 -0.8853 -0.0778
-13 18 3 0.3693 0.0711
-13 18 4 -1.2448 0.0525
-13 19 1 0.7719 0.0285
-13 19 2 1.3739 -0.0019
-13 19 3 0.3223 0.0332
-12 0 2 -7.7747 -0.7599
-12 0 4 2.2662 0.9113
-12 0 6 4.5656 -0.2826
-12 0 8 -3.9705 -0.2885
-12 0 10 0.2570 0.3485
-12 1 1 1.1896 -0.0879
-12 1 2 0.6000 0.2742
-12 1 3 -3.4848 -0.1950
-12 1 4 -0.9021 0.2386
-12 1 5 1.3299 0.0472
-12 1 6 0.1621 -0.5362
-12 1 7 0.7433 0.0727
-12 1 8 0.5416 0.5829
-12 1 9 -0.9682 -0.1710
-12 1 10 -0.5487 -0.0997
-12 1 11 0.4327 0.1556
-12 2 1 4.3521 0.1891
-12 2 2 -6.6331 -0.4164
-12 2 3 -2.1603 -0.6222
-12 2 4 2.7910 0.5038
-12 2 5 -1.5809 0.3383
-12 2 6 3.7719 -0.1808
-12 2 7 2.3852 0.0521
-12 2 8 -3.5582 -0.1728
-12 2 9 -0.6969 -0.2764
-12 2 10 0.0297 0.2166
-12 2 11 0.2918 0.2650
-12 3 1 1.4117 -0.2954
-12 3 2 1.7294 0.1651
-12 3 3 -2.5114 -0.1325
-12 3 4 -2.3185 0.0934
-12 3 5 0.4661 0.2473
-12 3 6 0.2983 -0.2406
-12 3 7 0.4026 -0.2925
-12 3 8 1.2676 0.3154
-12 3 9 0.0230 0.0966
-12 3 10 -1.3162 -0.0731
-12 3 11 0.1717 0.1090
-12 4 1 6.5467 0.1659
-12 4 2 -3.6212 -0.0672
-12 4 3 -4.3763 -0.4552
-12 4 4 3.6497 0.0762
-12 4 5 -1.8490 0.2235
-12 4 6 1.5698 -0.0435
-12 4 7 4.2206 0.0613
-12 4 8 -2.2030 -0.0644
-12 4 9 -1.0772 -0.2468
-12 4 10 -0.4261 0.0714
-12 4 11 0.2112 0.2055
-12 5 1 1.4723 -0.1631
-12 5 2 2.4236 -0.0036
-12 5 3 -0.8717 -0.0984
-12 5 4 -2.7500 -0.0284
-12 5 5 -0.7090 0.2007
-12 5 6 0.1853 0.1391
-12 5 7 -0.1784 -0.2280
-12 5 8 1.0073 -0.0771
-12 5 9 1.3316 0.0926
-12 5 10 -1.3420 0.0371
-12 5 11 -0.1125 0.0946
-12 6 1 5.8158 0.0655
-12 6 2 0.1474 -0.0438
-12 6 3 -5.9770 -0.1414
-12 6 4 3.4874 0.0385
-12 6 5 -0.4066 0.0103
-12 6 6 -1.0759 -0.0297
-12 6 7 4.4697 0.0813
-12 6 8 -0.1780 -0.0455
-12 6 9 -0.8173 -0.1545
-12 6 10 -0.7153 0.0311
-12 7 1 1.5124 0.0464
-12 7 2 2.3197 -0.0537
-12 7 3 0.6882 -0.1007
-12 7 4 -2.1612 -0.0826
-12 7 5 -1.6523 0.0001
-12 7 6 0.0786 0.2436
-12 7 7 -0.4068 0.0854
-12 7 8 -0.2095 -0.1768
-12 7 9 1.9464 -0.0686
-12 7 10 -0.7862 0.0500
-12 8 1 2.8163 0.0624
-12 8 2 3.2492 -0.1390
-12 8 3 -6.0321 -0.0997
-12 8 4 1.8773 0.1405
-12 8 5 1.7332 -0.0020
-12 8 6 -2.5916 -0.0716
-12 8 7 2.8554 0.0894
-12 8 8 1.3559 -0.0590
-12 8 9 0.0867 -0.1270
-12 8 10 -0.6533 0.0600
-12 9 1 2.0030 0.1135
-12 9 2 1.7394 -0.0142
-12 9 3 1.4967 -0.0833
-12 9 4 -1.0587 -0.0537
-12 9 5 -2.2730 -0.1365
-12 9 6 -0.1163 0.0588
-12 9 7 0.2215 0.2228
-12 9 8 -1.3348 -0.0200
-12 9 9 1.4424 -0.1053
-12 9 10 -0.1953 -0.0083
-12 10 1 -1.1664 0.1025
-12 10 2 4.5341 -0.0764
-12 10 3 -4.4981 -0.1620
-12 10 4 -0.1688 0.0435
-12 10 5 3.1162 0.0671
-12 10 6 -2.3516 -0.0295
-12 10 7 0.6878 0.0790
-12 10 8 1.4083 -0.0427
-12 10 9 1.0425 -0.1484
-12 10 10 -0.2861 0.0629
-12 11 1 2.6633 0.0707
-12 11 2 1.4089 0.0147
-12 11 3 1.5082 -0.0641
-12 11 4 0.1195 0.0046
-12 11 5 -2.6176 -0.0829
-12 11 6 -0.8514 -0.1220
-12 11 7 1.1812 0.0824
-12 11 8 -1.3758 0.0692
-12 11 9 0.4369 -0.0111
-12 12 1 -4.6141 0.0639
-12 12 2 3.6820 0.0468
-12 12 3 -2.4586 -0.0413
-12 12 4 -1.5083 -0.1099
-12 12 5 3.3962 -0.0063
-12 12 6 -1.2012 0.0444
-12 12 7 -0.5303 0.0816
-12 12 8 0.3685 -0.0073
-12 12 9 1.2717 -0.1370
-12 13 1 2.6048 0.0285
-12 13 2 1.6272 0.0256
-12 13 3 1.0245 -0.0660
-12 13 4 1.1829 -0.0160
-12 13 5 -2.3716 0.0510
-12 13 6 -2.0763 -0.0955
-12 13 7 1.4239 -0.0775
-12 13 8 -0.5730 -0.0051
-12 13 9 -0.2566 0.0285
-12 14 1 -5.9836 -0.0212
-12 14 2 1.4445 0.0329
-12 14 3 -1.0280 0.1398
-12 14 4 -2.1493 -0.0555
-12 14 5 3.1338 -0.1152
-12 14 6 -0.0588 0.0207
-12 14 7 -0.5953 0.0866
-12 14 8 -0.4883 0.0114
-12 15 1 1.5259 0.0045
-12 15 2 2.1884 0.0499
-12 15 3 0.4046 -0.0365
-12 15 4 1.7256 -0.1089
-12 15 5 -1.2771 0.0714
-12 15 6 -2.9494 0.0229
-12 15 7 0.7111 -0.0729
-12 15 8 0.1652 -0.0677
-12 16 1 -4.6420 -0.0557
-12 16 2 -0.7434 -0.0603
-12 16 3 -0.3549 0.1376
-12 16 4 -2.6053 0.0883
-12 16 5 2.4249 -0.0448
-12 16 6 0.8620 -0.0428
-12 16 7 -0.1928 0.0566
-12 16 8 -0.4558 0.0019
-12 17 1 -0.0168 -0.0375
-12 17 2 2.6740 0.0646
-12 17 3 0.2339 0.0444
-12 17 4 1.3727 -0.1385
-12 17 5 0.0998 -0.0124
-12 17 6 -2.7431 0.0310
-12 17 7 -0.2564 -0.0062
-12 18 1 -1.7548 -0.0419
-12 18 2 -1.7428 -0.0811
-12 18 3 0.0274 0.0174
-12 18 4 -2.6509 0.0651
-12 18 5 1.0456 0.1161
-12 18 6 1.3462 -0.0070
-12 19 1 -1.2999 -0.0883
-12 19 2 2.4888 0.0394
-12 19 3 0.8639 0.0967
-12 19 4 0.6130 -0.0693
-12 19 5 0.7948 -0.0290
-12 19 6 -1.6710 -0.0460
-12 20 1 0.5461 -0.0357
-12 20 2 -1.4825 -0.0429
-12 20 3 0.2874 -0.0248
-12 20 4 -1.7888 -0.0756
-12 20 5 -0.3652 0.1387
-12 21 1 -1.7821 -0.1031
-12 21 2 1.3545 0.0051
-12 21 3 1.6128 0.0734
-12 21 4 0.3670 -0.0234
-12 22 1 1.1423 -0.0383
-12 22 2 -0.7254 -0.0318
-11 0 2 -11.0314 -0.7474
-11 0 4 3.1262 0.7737
-11 0 6 6.1409 0.0345
-11 0 8 -5.4333 -0.6024
-11 0 10 0.7118 0.5039
-11 0 12 0.1869 -0.1318
-11 1 1 -1.2333 0.0139
-11 1 2 -0.1365 0.0878
-11 1 3 -0.5042 -0.1852
-11 1 4 -1.2184 0.4640
-11 1 5 2.2702 -0.0434
-11 1 6 1.0062 -0.5613
-11 1 7 -2.9952 0.2046
-11 1 8 -0.0399 0.3344
-11 1 9 0.2192 -0.2195
-11 1 10 -0.6210 0.1262
-11 1 11 1.0217 0.1257
-11 1 12 0.0654 -0.3662
-11 2 1 5.1037 0.2393
-11 2 2 -9.5598 -0.3505
-11 2 3 -3.3385 -0.7054
-11 2 4 3.1941 0.3529
-11 2 5 -1.4659 0.2674
-11 2 6 5.2192 0.0214
-11 2 7 3.4048 0.2404
-11 2 8 -4.4420 -0.3205
-11 2 9 -1.8052 -0.4107
-11 2 10 0.2264 0.2656
-11 2 11 0.4712 0.3284
-11 2 12 0.2646 0.0226
-11 3 1 0.2485 -0.1561
-11 3 2 -0.4286 0.1294
-11 3 3 0.7658 -0.2621
-11 3 4 -2.7078 0.1880
-11 3 5 0.2674 0.2913
-11 3 6 2.4926 -0.2888
-11 3 7 -2.4771 -0.1495
-11 3 8 -0.3077 0.2008
-11 3 9 0.9516 -0.0424
-11 3 10 -1.5003 0.0553
-11 3 11 0.5661 0.1814
-11 3 12 0.0861 -0.2605
-11 4 1 8.1627 0.1516
-11 4 2 -5.7348 -0.0256
-11 4 3 -5.9649 -0.4512
-11 4 4 3.2115 -0.0190
-11 4 5 -2.0119 0.1192
-11 4 6 2.6518 0.0062
-11 4 7 5.5864 0.1872
-11 4 8 -1.8452 -0.0763
-11 4 9 -2.4925 -0.2961
-11 4 10 -0.8204 0.0574
-11 4 11 0.5502 0.2032
-11 4 12 0.4074 0.1014
-11 5 1 2.4041 -0.0867
-11 5 2 -0.8010 0.1158
-11 5 3 2.2911 -0.1590
-11 5 4 -2.0161 -0.1256
-11 5 5 -2.4236 0.2599
-11 5 6 2.7656 0.1470
-11 5 7 -1.5631 -0.1455
-11 5 8 -1.0434 -0.0843
-11 5 9 1.8486 -0.0009
-11 5 10 -1.5765 0.0433
-11 5 11 0.0394 0.1698
-11 5 12 0.0090 -0.1225
-11 6 1 8.0102 0.0917
-11 6 2 -1.1168 -0.0557
-11 6 3 -7.3072 -0.1067
-11 6 4 2.6528 0.0190
-11 6 5 -0.9919 -0.0423
-11 6 6 -0.4076 -0.0334
-11 6 7 5.3922 0.0913
-11 6 8 1.0761 -0.0616
-11 6 9 -1.6259 -0.1220
-11 6 10 -1.6522 0.0414
-11 6 11 0.2684 0.0561
-11 7 1 4.5159 0.0255
-11 7 2 -1.0485 0.0671
-11 7 3 2.7268 0.0060
-11 7 4 0.4025 -0.2185
-11 7 5 -4.1443 -0.0280
-11 7 6 1.8958 0.3024
-11 7 7 -0.2943 0.1284
-11 7 8 -2.0368 -0.1746
-11 7 9 2.1251 -0.0683
-11 7 10 -1.0124 0.0204
-11 7 11 -0.3013 0.1103
-11 8 1 5.0500 0.1486
-11 8 2 2.5266 -0.1480
-11 8 3 -7.1322 -0.0880
-11 8 4 1.0833 0.1450
-11 8 5 1.0109 0.0012
-11 8 6 -2.0211 -0.0435
-11 8 7 3.0925 0.0692
-11 8 8 2.5763 -0.1173
-11 8 9 0.2519 -0.0968
-11 8 10 -1.7895 0.0900
-11 8 11 -0.1283 -0.0008
-11 9 1 6.0294 0.0690
-11 9 2 -0.5441 0.0041
-11 9 3 1.7341 0.0686
-11 9 4 2.8051 -0.0921
-11 9 5 -4.2831 -0.2028
-11 9 6 0.3831 0.1070
-11 9 7 1.1476 0.2649
-11 9 8 -2.5118 -0.0467
-11 9 9 1.5541 -0.0698
-11 9 10 -0.3092 0.0016
-11 9 11 -0.4674 0.0300
-11 10 1 0.9921 0.1625
-11 10 2 4.1572 -0.0429
-11 10 3 -5.6540 -0.1548
-11 10 4 -1.1166 0.0272
-11 10 5 2.3577 0.0735
-11 10 6 -1.4597 0.0201
-11 10 7 0.6781 0.0887
-11 10 8 1.9060 -0.0838
-11 10 9 1.9329 -0.1297
-11 10 10 -1.1801 0.0625
-11 10 11 -0.4653 -0.0207
-11 11 1 6.0575 0.0767
-11 11 2 0.9362 -0.0064
-11 11 3 0.3197 0.0020
-11 11 4 4.0383 0.0144
-11 11 5 -3.4336 -0.0973
-11 11 6 -1.4174 -0.0916
-11 11 7 2.1382 0.1157
-11 11 8 -2.0346 0.0393
-11 11 9 0.6904 0.0014
-11 11 10 0.1982 0.0319
-11 11 11 -0.4056 -0.0127
-11 12 1 -2.2419 0.0457
-11 12 2 3.7101 0.0810
-11 12 3 -3.5405 -0.0090
-11 12 4 -2.8677 -0.1314
-11 12 5 2.1679 -0.0223
-11 12 6 -0.0011 0.0751
-11 12 7 -0.1660 0.0983
-11 12 8 0.0577 -0.0149
-11 12 9 2.3469 -0.0879
-11 12 10 -0.1408 0.0069
-11 13 1 4.0065 0.0643
-11 13 2 2.6264 0.0599
-11 13 3 -0.5740 -0.0519
-11 13 4 4.3309 -0.0527
-11 13 5 -2.0716 0.0671
-11 13 6 -3.2270 -0.0432
-11 13 7 2.0623 -0.0653
-11 13 8 -1.1457 -0.0219
-11 13 9 0.0515 0.0224
-11 13 10 0.3951 0.0593
-11 14 1 -3.3569 -0.0607
-11 14 2 1.8550 0.0243
-11 14 3 -1.7656 0.1674
-11 14 4 -3.5254 -0.0603
-11 14 5 1.0813 -0.1378
-11 14 6 0.8972 0.0360
-11 14 7 0.4221 0.0914
-11 14 8 -1.2850 -0.0014
-11 14 9 1.3606 -0.0186
-11 14 10 0.6789 0.0121
-11 15 1 0.6334 0.0069
-11 15 2 3.6325 0.1249
-11 15 3 -0.9252 0.0127
-11 15 4 3.9654 -0.1595
-11 15 5 -0.0912 0.0470
-11 15 6 -4.3799 0.0879
-11 15 7 1.0384 -0.0635
-11 15 8 -0.5630 -0.0819
-11 15 9 -0.3805 -0.0106
-11 16 1 -2.1363 -0.0445
-11 16 2 -0.0885 -0.0733
-11 16 3 -1.0034 0.1219
-11 16 4 -3.4301 0.0809
-11 16 5 -0.0586 -0.0738
-11 16 6 0.9852 -0.0259
-11 16 7 1.3039 0.0731
-11 16 8 -1.2399 -0.0164
-11 16 9 -0.0894 -0.0146
-11 17 1 -2.4630 -0.0771
-11 17 2 3.7522 0.1125
-11 17 3 -0.7266 0.1140
-11 17 4 2.6525 -0.1182
-11 17 5 2.0406 -0.0584
-11 17 6 -4.1375 0.0587
-11 17 7 -0.1836 0.0108
-11 17 8 -0.3258 -0.0467
-11 17 9 -0.6418 -0.0031
-11 18 1 0.1966 0.0025
-11 18 2 -0.7288 -0.0314
-11 18 3 -0.9574 -0.0172
-11 18 4 -3.0934 0.0413
-11 18 5 -1.0731 0.0611
-11 18 6 0.5406 -0.0050
-11 18 7 1.6090 0.0567
-11 18 8 -0.1984 0.0006
-11 19 1 -4.2418 -0.1231
-11 19 2 2.9909 0.0491
-11 19 3 0.3197 0.1205
-11 19 4 0.8106 0.0095
-11 19 5 3.0588 -0.0230
-11 19 6 -2.6354 -0.0551
-11 19 7 -0.9375 -0.0069
-11 20 1 1.6419 -0.0279
-11 20 2 0.0710 0.0660
-11 20 3 -0.7349 -0.0279
-11 20 4 -2.4861 -0.0886
-11 20 5 -1.7632 0.0699
-11 20 6 -0.2055 0.0513
-11 20 7 1.0449 0.0518
-11 21 1 -4.4746 -0.1006
-11 21 2 1.3287 0.0132
-11 21 3 1.6497 0.0498
-11 21 4 -0.2195 0.0386
-11 21 5 2.4905 0.1073
-11 21 6 -0.9572 -0.0500
-11 22 1 1.3253 -0.0808
-11 22 2 0.9600 0.0732
-11 22 3 -0.0505 0.0370
-11 22 4 -1.5200 -0.1018
-11 22 5 -1.6841 -0.0025
-11 23 1 -3.2897 -0.0578
-11 23 2 -0.4820 0.0270
-11 23 3 1.9687 0.0145
-11 23 4 0.0133 -0.0278
-11 24 1 0.3083 -0.0591
-11 24 2 0.8278 0.0293
-10 0 2 -12.8365 -0.6692
-10 0 4 3.0364 0.5672
-10 0 6 4.7676 0.3472
-10 0 8 -3.4360 -0.8353
-10 0 10 1.0763 0.5705
-10 0 12 -0.4517 -0.0972
-10 1 1 -7.5298 0.1266
-10 1 2 -1.8111 -0.1960
-10 1 3 4.6200 -0.2077
-10 1 4 -1.1555 0.7412
-10 1 5 4.7412 -0.0801
-10 1 6 2.3895 -0.5818
-10 1 7 -8.6132 0.2222
-10 1 8 -1.2907 0.0992
-10 1 9 1.7302 -0.1954
-10 1 10 -0.4351 0.3681
-10 1 11 1.9887 0.0453
-10 1 12 0.2512 -0.5817
-10 1 13 -0.1980 0.0296
-10 2 1 4.8596 0.2890
-10 2 2 -11.0505 -0.2461
-10 2 3 -4.5436 -0.7633
-10 2 4 2.2358 0.1737
-10 2 5 -0.2717 0.1684
-10 2 6 4.1497 0.2161
-10 2 7 2.7607 0.3770
-10 2 8 -2.3127 -0.4750
-10 2 9 -2.1275 -0.4340
-10 2 10 0.2957 0.3082
-10 2 11 1.0199 0.2317
-10 2 12 -0.2526 0.0313
-10 2 13 0.0238 0.0480
-10 3 1 -3.9892 0.0381
-10 3 2 -4.8326 0.0319
-10 3 3 4.9800 -0.4409
-10 3 4 -2.5313 0.3194
-10 3 5 1.6971 0.3544
-10 3 6 6.0492 -0.3116
-10 3 7 -6.1858 -0.0628
-10 3 8 -3.2904 0.0997
-10 3 9 1.4120 -0.1605
-10 3 10 -1.1349 0.1845
-10 3 11 1.3676 0.2505
-10 3 12 0.5243 -0.3892
-10 3 13 -0.1284 -0.1349
-10 4 1 8.0851 0.1050
-10 4 2 -6.6032 0.0162
-10 4 3 -7.0814 -0.4551
-10 4 4 0.4362 -0.1221
-10 4 5 -0.6065 0.0168
-10 4 6 2.4479 0.0367
-10 4 7 4.1418 0.2924
-10 4 8 0.3888 -0.1251
-10 4 9 -2.6729 -0.3086
-10 4 10 -1.4158 0.0692
-10 4 11 1.3301 0.1163
-10 4 12 0.1345 0.0813
-10 4 13 0.1794 0.1090
-10 5 1 1.4202 0.0311
-10 5 2 -6.4343 0.2193
-10 5 3 5.2377 -0.2609
-10 5 4 -1.4637 -0.1925
-10 5 5 -2.7247 0.3077
-10 5 6 6.9015 0.1444
-10 5 7 -2.5777 -0.0917
-10 5 8 -4.0669 -0.0326
-10 5 9 1.0832 -0.0815
-10 5 10 -1.4124 0.0133
-10 5 11 0.6209 0.2362
-10 5 12 0.5097 -0.1032
-10 6 1 8.5392 0.0976
-10 6 2 -1.7253 -0.0683
-10 6 3 -7.0456 -0.1092
-10 6 4 -1.2839 -0.0393
-10 6 5 -0.5977 -0.0692
-10 6 6 0.5794 -0.0601
-10 6 7 3.3072 0.0905
-10 6 8 2.9210 -0.0838
-10 6 9 -1.2117 -0.0996
-10 6 10 -2.8420 0.0417
-10 6 11 0.9028 -0.0085
-10 6 12 0.3893 0.0430
-10 7 1 6.4456 0.0117
-10 7 2 -6.3583 0.1918
-10 7 3 4.4132 0.0913
-10 7 4 1.9726 -0.3202
-10 7 5 -5.7907 -0.0631
-10 7 6 4.8608 0.3171
-10 7 7 0.6299 0.1154
-10 7 8 -3.7732 -0.0968
-10 7 9 0.8505 -0.0316
-10 7 10 -1.2678 -0.0480
-10 7 11 0.0694 0.0826
-10 7 12 0.5634 0.0590
-10 8 1 6.5962 0.2313
-10 8 2 1.5613 -0.1435
-10 8 3 -5.4606 -0.0913
-10 8 4 -2.4968 0.0869
-10 8 5 -0.2182 0.0147
-10 8 6 0.0176 -0.0374
-10 8 7 1.0532 0.0261
-10 8 8 3.5618 -0.1547
-10 8 9 1.3356 -0.0650
-10 8 10 -3.2050 0.0765
-10 8 11 0.1113 -0.0358
-10 8 12 0.4338 0.0188
-10 9 1 9.2353 0.0152
-10 9 2 -4.5990 0.0250
-10 9 3 2.1028 0.2106
-10 9 4 5.6232 -0.0996
-10 9 5 -5.8166 -0.2553
-10 9 6 1.5247 0.1240
-10 9 7 2.4469 0.2286
-10 9 8 -2.8046 -0.0276
-10 9 9 0.6862 0.0037
-10 9 10 -0.8887 -0.0095
-10 9 11 -0.3348 -0.0306
-10 9 12 0.6850 0.0633
-10 10 1 4.0126 0.2229
-10 10 2 2.8271 -0.0058
-10 10 3 -3.5942 -0.1311
-10 10 4 -3.3572 -0.0195
-10 10 5 -0.3460 0.0716
-10 10 6 1.0502 0.0317
-10 10 7 -0.5522 0.0635
-10 10 8 2.0661 -0.1050
-10 10 9 3.4890 -0.0896
-10 10 10 -2.3657 0.0295
-10 10 11 -0.7029 -0.0416
-10 10 12 0.3154 0.0446
-10 11 1 8.7841 0.0714
-10 11 2 -1.6526 -0.0290
-10 11 3 -0.6055 0.0643
-10 11 4 7.3308 0.0414
-10 11 5 -3.6024 -0.0959
-10 11 6 -1.3354 -0.0623
-10 11 7 2.7137 0.0936
-10 11 8 -1.6648 0.0265
-10 11 9 0.7172 0.0298
-10 11 10 -0.3933 0.0426
-10 11 11 -0.5220 -0.0246
-10 11 12 0.5356 0.0345
-10 12 1 2.3052 0.0334
-10 12 2 2.7526 0.0989
-10 12 3 -1.9140 0.0304
-10 12 4 -3.7013 -0.1385
-10 12 5 -1.5919 -0.0215
-10 12 6 2.2208 0.0467
-10 12 7 -0.3112 0.0640
-10 12 8 -0.2468 -0.0083
-10 12 9 4.1433 -0.0234
-10 12 10 -0.6857 -0.0220
-10 12 11 -1.1559 -0.0917
-10 13 1 5.3664 0.0880
-10 13 2 1.2161 0.0796
-10 13 3 -2.3156 -0.0367
-10 13 4 7.0174 -0.0796
-10 13 5 -0.8699 0.0887
-10 13 6 -3.0644 0.0120
-10 13 7 1.8570 -0.0691
-10 13 8 -1.0509 -0.0245
-10 13 9 0.8678 0.0221
-10 13 10 0.1099 0.0296
-10 13 11 -0.2678 0.0227
-10 14 1 1.9024 -0.0844
-10 14 2 1.9040 0.0002
-10 14 3 -0.7089 0.1804
-10 14 4 -3.0971 -0.0537
-10 14 5 -3.2661 -0.1019
-10 14 6 2.1394 0.0037
-10 14 7 1.1380 0.0220
-10 14 8 -1.8281 -0.0022
-10 14 9 3.0997 0.0483
-10 14 10 0.9364 0.0094
-10 14 11 -0.9594 -0.1207
-10 15 1 0.6687 0.0097
-10 15 2 2.8112 0.1581
-10 15 3 -2.8405 0.0501
-10 15 4 5.6808 -0.2050
-10 15 5 1.7075 0.0334
-10 15 6 -3.6490 0.1432
-10 15 7 0.6213 -0.0533
-10 15 8 -1.2507 -0.0789
-10 15 9 0.6826 0.0014
-10 15 10 0.3189 -0.0309
-10 16 1 2.5915 -0.0170
-10 16 2 0.9751 -0.0937
-10 16 3 -0.5937 0.1058
-10 16 4 -1.8645 0.0573
-10 16 5 -4.2174 -0.0457
-10 16 6 0.8181 -0.0170
-10 16 7 2.5125 0.0100
-10 16 8 -1.9304 -0.0327
-10 16 9 1.1912 0.0187
-10 16 10 1.5379 0.0468
-10 17 1 -3.2240 -0.0783
-10 17 2 2.9700 0.1036
-10 17 3 -2.6518 0.1380
-10 17 4 3.6478 -0.1209
-10 17 5 3.8784 -0.0829
-10 17 6 -2.9934 0.0805
-10 17 7 -0.2528 0.0252
-10 17 8 -1.6657 -0.0514
-10 17 9 0.0293 0.0114
-10 17 10 0.0790 -0.0558
-10 18 1 3.5406 0.0549
-10 18 2 1.1600 -0.0050
-10 18 3 -1.3657 -0.0192
-10 18 4 -1.0533 0.0072
-10 18 5 -4.0952 0.0228
-10 18 6 -0.9871 0.0075
-10 18 7 2.9317 0.0327
-10 18 8 -0.7974 0.0015
-10 18 9 -0.2264 -0.0367
-10 19 1 -5.2572 -0.0813
-10 19 2 2.1885 0.0251
-10 19 3 -1.8316 0.0771
-10 19 4 1.1806 0.0193
-10 19 5 4.7483 -0.0158
-10 19 6 -1.3991 -0.0542
-10 19 7 -0.4681 -0.0048
-10 19 8 -1.5447 -0.0109
-10 19 9 -0.5683 0.0319
-10 20 1 3.3250 -0.0072
-10 20 2 2.6306 0.1193
-10 20 3 -1.5377 0.0056
-10 20 4 -1.0589 -0.0750
-10 20 5 -3.2616 -0.0052
-10 20 6 -2.5143 0.0167
-10 20 7 2.0459 0.0343
-10 20 8 0.4867 0.0605
-10 21 1 -5.5523 -0.0185
-10 21 2 0.8471 0.0286
-10 21 3 -0.6009 -0.0255
-10 21 4 -0.6138 0.0128
-10 21 5 3.8299 0.1218
-10 21 6 0.1116 -0.0393
-10 21 7 -0.2980 -0.0659
-10 21 8 -0.9083 -0.0172
-10 22 1 1.4727 -0.0829
-10 22 2 3.6065 0.1109
-10 22 3 -0.3135 0.0779
-10 22 4 -1.1578 -0.0366
-10 22 5 -2.1190 -0.0426
-10 22 6 -3.0109 -0.0032
-10 22 7 0.3668 0.0030
-10 23 1 -4.5255 0.0215
-10 23 2 -0.5686 0.0767
-10 23 3 0.1883 -0.0317
-10 23 4 -0.9606 -0.0602
-10 23 5 2.0844 0.1098
-10 23 6 0.7262 0.0466
-10 24 1 -0.4518 -0.0320
-10 24 2 2.6302 0.0543
-10 24 3 1.0671 0.0494
-10 24 4 -0.7735 0.0392
-10 24 5 -1.0383 -0.0120
-10 25 1 -2.6816 -0.0064
-10 25 2 -1.2352 0.0856
-10 25 3 0.1043 0.0176
-10 25 4 -0.4638 -0.0337
-10 26 1 -0.7410 0.0644
-10 26 2 0.7587 0.0813
-9 0 2 -8.8070 -0.5527
-9 0 4 1.8595 0.2804
-9 0 6 -1.2100 0.6025
-9 0 8 2.0101 -0.9338
-9 0 10 1.8614 0.5068
-9 0 12 -2.4572 0.0734
-9 1 1 -17.5505 0.2804
-9 1 2 -4.2846 -0.5965
-9 1 3 10.8514 -0.1559
-9 1 4 -0.4442 1.0451
-9 1 5 8.0917 -0.1332
-9 1 6 3.5155 -0.5575
-9 1 7 -12.4323 0.1899
-9 1 8 -2.3645 -0.0731
-9 1 9 1.8319 -0.1376
-9 1 10 -0.0235 0.5265
-9 1 11 2.3345 -0.0511
-9 1 12 0.2599 -0.6126
-9 1 13 -0.1624 0.0900
-9 2 1 2.2378 0.2812
-9 2 2 -7.4251 -0.1453
-9 2 3 -4.2832 -0.6924
-9 2 4 0.3204 -0.0207
-9 2 5 2.1423 -0.0037
-9 2 6 -0.7806 0.3466
-9 2 7 -0.3300 0.5054
-9 2 8 2.4424 -0.5450
-9 2 9 -1.3896 -0.4017
-9 2 10 0.9073 0.2959
-9 2 11 1.9683 0.0378
-9 2 12 -1.9372 0.0531
-9 2 13 -0.4282 0.2051
-9 3 1 -11.5020 0.3154
-9 3 2 -11.0971 -0.1705
-9 3 3 8.8442 -0.5843
-9 3 4 -1.1213 0.5116
-9 3 5 4.7876 0.3710
-9 3 6 8.8797 -0.3011
-9 3 7 -8.1919 0.0048
-9 3 8 -5.6143 0.0296
-9 3 9 0.2341 -0.2323
-9 3 10 -0.3370 0.2633
-9 3 11 2.0320 0.2613
-9 3 12 0.6057 -0.3757
-9 3 13 -0.2026 -0.1400
-9 4 1 4.0703 -0.0167
-9 4 2 -4.0710 0.0139
-9 4 3 -6.0287 -0.3825
-9 4 4 -3.2868 -0.2050
-9 4 5 2.8789 -0.1135
-9 4 6 0.2777 0.0307
-9 4 7 -0.8905 0.3753
-9 4 8 3.4486 -0.1392
-9 4 9 -1.5666 -0.2993
-9 4 10 -1.2624 0.0740
-9 4 11 2.7316 -0.0006
-9 4 12 -0.8806 0.0154
-9 4 13 -0.4244 0.1714
-9 5 1 -2.2507 0.1939
-9 5 2 -13.8776 0.2488
-9 5 3 6.2106 -0.3659
-9 5 4 -0.6121 -0.1815
-9 5 5 -0.3803 0.3104
-9 5 6 10.0894 0.1226
-9 5 7 -2.3550 -0.0313
-9 5 8 -5.8057 0.0440
-9 5 9 -1.4726 -0.1326
-9 5 10 -1.1098 -0.0326
-9 5 11 1.6299 0.2377
-9 5 12 0.7731 -0.0114
-9 5 13 -0.3522 -0.1241
-9 6 1 4.9591 0.0426
-9 6 2 -0.7360 -0.1209
-9 6 3 -4.4648 -0.0897
-9 6 4 -6.6240 -0.1013
-9 6 5 1.7453 -0.1029
-9 6 6 1.6654 -0.0870
-9 6 7 -1.8545 0.0819
-9 6 8 4.1329 -0.0796
-9 6 9 -0.1217 -0.0923
-9 6 10 -3.2561 0.0241
-9 6 11 2.1900 -0.0512
-9 6 12 -0.0848 -0.0038
-9 6 13 -0.1887 0.0868
-9 7 1 6.0630 -0.0033
-9 7 2 -12.7770 0.2610
-9 7 3 3.6969 0.1482
-9 7 4 1.8979 -0.3570
-9 7 5 -4.3726 -0.1095
-9 7 6 7.1557 0.2741
-9 7 7 1.9329 0.0964
-9 7 8 -3.7789 0.0107
-9 7 9 -2.0687 0.0137
-9 7 10 -2.0255 -0.1168
-9 7 11 1.1448 0.0110
-9 7 12 1.0533 0.1380
-9 7 13 -0.3932 0.0380
-9 8 1 5.0757 0.2714
-9 8 2 0.8942 -0.1598
-9 8 3 -1.2037 -0.0801
-9 8 4 -7.8029 0.0058
-9 8 5 -0.7409 0.0016
-9 8 6 3.2268 -0.0188
-9 8 7 -2.6689 -0.0106
-9 8 8 3.5489 -0.1583
-9 8 9 2.2870 -0.0515
-9 8 10 -4.0678 0.0360
-9 8 11 0.9741 -0.0589
-9 8 12 0.2760 0.0135
-9 8 13 -0.1845 0.0338
-9 9 1 10.3465 -0.0505
-9 9 2 -9.3851 0.0056
-9 9 3 0.9793 0.3198
-9 9 4 5.1386 -0.0792
-9 9 5 -4.7738 -0.2994
-9 9 6 2.7508 0.0956
-9 9 7 3.2922 0.1717
-9 9 8 -1.3129 0.0129
-9 9 9 -1.4521 0.0699
-9 9 10 -2.6435 -0.0241
-9 9 11 0.4285 -0.1089
-9 9 12 1.2947 0.0594
-9 9 13 -0.0581 0.0998
-9 10 1 5.3394 0.2598
-9 10 2 0.9763 0.0144
-9 10 3 1.4741 -0.0928
-9 10 4 -6.7158 -0.0628
-9 10 5 -3.7238 0.0316
-9 10 6 4.3987 0.0380
-9 10 7 -2.3247 0.0480
-9 10 8 1.7521 -0.0928
-9 10 9 4.4485 -0.0663
-9 10 10 -3.3749 -0.0056
-9 10 11 -0.3228 -0.0640
-9 10 12 0.4432 0.0387
-9 10 13 -0.4402 0.0404
-9 11 1 9.9739 0.0521
-9 11 2 -5.2933 -0.0754
-9 11 3 -1.7674 0.1109
-9 11 4 6.7530 0.0726
-9 11 5 -2.2866 -0.1106
-9 11 6 -0.2631 -0.0581
-9 11 7 2.4313 0.0740
-9 11 8 0.3419 0.0284
-9 11 9 -0.0584 0.0401
-9 11 10 -2.6235 0.0400
-9 11 11 -0.3054 -0.0378
-9 11 12 1.0452 -0.0054
-9 12 1 6.0972 0.0154
-9 12 2 0.7367 0.1094
-9 12 3 2.8001 0.0597
-9 12 4 -4.3563 -0.1140
-9 12 5 -6.4209 -0.0281
-9 12 6 4.2522 -0.0056
-9 12 7 -0.7262 0.0296
-9 12 8 -0.2350 0.0289
-9 12 9 5.3812 0.0138
-9 12 10 -1.4721 -0.0339
-9 12 11 -1.1504 -0.0893
-9 12 12 0.5229 0.0295
-9 13 1 6.3744 0.0817
-9 13 2 -1.7505 0.0797
-9 13 3 -3.5431 -0.0216
-9 13 4 6.1691 -0.0896
-9 13 5 0.5874 0.0673
-9 13 6 -1.1512 0.0197
-9 13 7 0.7961 -0.0412
-9 13 8 0.5944 0.0011
-9 13 9 1.4407 0.0006
-9 13 10 -1.9050 -0.0176
-9 13 11 -0.5187 0.0445
-9 13 12 0.4887 0.0550
-9 14 1 6.8237 -0.1180
-9 14 2 0.6148 -0.0090
-9 14 3 3.0977 0.1704
-9 14 4 -1.4454 -0.0239
-9 14 5 -8.0713 -0.0332
-9 14 6 2.4978 -0.0440
-9 14 7 1.1282 -0.0610
-9 14 8 -1.5257 0.0207
-9 14 9 4.7746 0.0887
-9 14 10 0.6419 0.0092
-9 14 11 -1.0828 -0.0864
-9 14 12 0.5142 -0.0101
-9 15 1 1.8007 -0.0267
-9 15 2 0.2825 0.1644
-9 15 3 -4.0169 0.0777
-9 15 4 4.6472 -0.2191
-9 15 5 2.5859 -0.0039
-9 15 6 -0.6678 0.1189
-9 15 7 -0.4721 -0.0214
-9 15 8 -0.4845 -0.0305
-9 15 9 2.1187 -0.0059
-9 15 10 -0.9420 -0.0984
-9 15 11 -0.2032 0.0076
-9 16 1 7.1706 -0.0257
-9 16 2 0.6020 -0.1070
-9 16 3 2.2585 0.0868
-9 16 4 1.4082 0.0420
-9 16 5 -8.0570 0.0265
-9 16 6 -0.1874 -0.0024
-9 16 7 2.3574 -0.0620
-9 16 8 -1.8307 -0.0444
-9 16 9 3.1332 0.0435
-9 16 10 1.7524 0.0400
-9 16 11 -0.3723 -0.0362
-9 17 1 -1.7265 -0.1065
-9 17 2 0.6531 0.0720
-9 17 3 -3.9545 0.1333
-9 17 4 2.9829 -0.1195
-9 17 5 3.7998 -0.0972
-9 17 6 0.5555 0.0383
-9 17 7 -0.6804 0.0301
-9 17 8 -1.8843 -0.0119
-9 17 9 1.5104 0.0063
-9 17 10 -0.3402 -0.0964
-9 17 11 -0.0491 -0.0656
-9 18 1 6.9449 0.0621
-9 18 2 1.4477 -0.0260
-9 18 3 0.4539 -0.0161
-9 18 4 3.0922 -0.0124
-9 18 5 -6.3736 0.0246
-9 18 6 -2.8707 0.0267
-9 18 7 2.6182 0.0234
-9 18 8 -1.2448 -0.0091
-9 18 9 1.5375 -0.0257
-9 18 10 1.5550 -0.0019
-9 19 1 -3.3303 -0.0598
-9 19 2 0.2237 -0.0015
-9 19 3 -3.8887 0.0131
-9 19 4 1.0512 -0.0148
-9 19 5 4.0158 -0.0120
-9 19 6 1.9587 -0.0718
-9 19 7 0.1820 -0.0205
-9 19 8 -2.2733 0.0151
-9 19 9 0.2560 0.0034
-9 19 10 -0.1693 -0.0467
-9 20 1 5.3847 -0.0012
-9 20 2 3.4040 0.0769
-9 20 3 -0.7434 0.0111
-9 20 4 2.9675 -0.0497
-9 20 5 -3.7753 -0.0362
-9 20 6 -4.7208 -0.0292
-9 20 7 1.7469 0.0430
-9 20 8 -0.3447 0.0744
-9 20 9 0.7543 -0.0025
-9 21 1 -3.5301 0.0250
-9 21 2 -0.1071 0.0464
-9 21 3 -3.5058 -0.0898
-9 21 4 -0.8289 -0.0682
-9 21 5 2.9042 0.0831
-9 21 6 2.6564 -0.0315
-9 21 7 1.2319 -0.0849
-9 21 8 -1.3453 0.0043
-9 21 9 -0.5711 -0.0190
-9 22 1 2.2412 -0.0653
-9 22 2 4.7290 0.0540
-9 22 3 -0.1363 0.0592
-9 22 4 1.8940 0.0065
-9 22 5 -1.3009 -0.0417
-9 22 6 -4.9983 -0.0765
-9 22 7 0.1464 -0.0240
-9 22 8 0.0347 0.0601
-9 23 1 -3.1918 0.0525
-9 23 2 -0.2843 0.1033
-9 23 3 -2.5726 -0.0556
-9 23 4 -1.7996 -0.1176
-9 23 5 1.1141 0.0162
-9 23 6 2.2401 0.0382
-9 23 7 1.4781 -0.0498
-9 23 8 -0.0878 0.0005
-9 24 1 -0.8095 0.0121
-9 24 2 3.7551 0.0080
-9 24 3 1.1177 0.0211
-9 24 4 1.1103 0.0539
-9 24 5 0.2863 -0.0006
-9 24 6 -3.6831 -0.0339
-9 24 7 -0.9980 -0.0394
-9 25 1 -2.4698 0.0363
-9 25 2 -0.5838 0.0894
-9 25 3 -1.5305 -0.0071
-9 25 4 -1.6117 -0.0288
-9 25 5 -0.2287 -0.0721
-9 25 6 1.2683 -0.0162
-9 26 1 -1.7584 0.1135
-9 26 2 1.5498 0.0602
-9 26 3 1.2259 -0.0218
-9 26 4 0.7356 0.0412
-9 26 5 0.7573 -0.0055
-9 27 1 -1.2978 0.0294
-9 27 2 -0.8109 0.0599
-9 27 3 -0.8905 -0.0359
-8 0 2 4.1420 -0.3288
-8 0 4 0.7868 -0.1517
-8 0 6 -11.4571 0.8340
-8 0 8 8.1136 -0.9237
-8 0 10 3.6623 0.3517
-8 0 12 -4.6036 0.3002
-8 0 14 -0.3970 -0.2568
-8 1 1 -27.6252 0.4797
-8 1 2 -6.3754 -1.0437
-8 1 3 14.0259 0.0062
-8 1 4 0.5934 1.2617
-8 1 5 10.5486 -0.1869
-8 1 6 3.4413 -0.4409
-8 1 7 -10.9351 0.1595
-8 1 8 -2.4726 -0.2421
-8 1 9 0.2405 -0.0750
-8 1 10 0.5583 0.5999
-8 1 11 0.7798 -0.1203
-8 1 12 -0.2035 -0.4534
-8 1 13 1.0418 0.1138
-8 1 14 0.3152 -0.0185
-8 2 1 -3.6615 0.1608
-8 2 2 3.9855 -0.0297
-8 2 3 -1.5327 -0.4069
-8 2 4 -0.9627 -0.2604
-8 2 5 5.4175 -0.2642
-8 2 6 -9.4008 0.4488
-8 2 7 -4.9605 0.6260
-8 2 8 7.2807 -0.5105
-8 2 9 -0.1084 -0.3615
-8 2 10 2.8435 0.2153
-8 2 11 2.8048 -0.1246
-8 2 12 -3.8176 0.1117
-8 2 13 -0.9106 0.3313
-8 2 14 -0.5117 -0.1205
-8 3 1 -19.5894 0.6602
-8 3 2 -16.2739 -0.4281
-8 3 3 9.4419 -0.6302
-8 3 4 1.0068 0.6757
-8 3 5 8.1944 0.3397
-8 3 6 8.6607 -0.2457
-8 3 7 -6.4535 0.1064
-8 3 8 -5.5773 -0.0482
-8 3 9 -2.1856 -0.2792
-8 3 10 0.9099 0.2945
-8 3 11 1.4143 0.2240
-8 3 12 -0.4656 -0.2541
-8 3 13 0.5808 -0.0849
-8 3 14 0.6176 -0.0542
-8 4 1 -5.4421 -0.1963
-8 4 2 3.5470 -0.0185
-8 4 3 -1.5356 -0.1661
-8 4 4 -5.4325 -0.2636
-8 4 5 8.0772 -0.2889
-8 4 6 -4.2254 0.0302
-8 4 7 -7.9140 0.4237
-8 4 8 5.4608 -0.0971
-8 4 9 -0.1553 -0.2643
-8 4 10 0.8057 0.0461
-8 4 11 4.2106 -0.0815
-8 4 12 -2.1731 -0.0176
-8 4 13 -1.1587 0.1978
-8 4 14 -0.6209 -0.0541
-8 5 1 -7.4073 0.3769
-8 5 2 -19.6405 0.2244
-8 5 3 3.5693 -0.4185
-8 5 4 0.4520 -0.1455
-8 5 5 4.1955 0.2798
-8 5 6 9.8285 0.0719
-8 5 7 -0.6341 0.0653
-8 5 8 -4.9112 0.1160
-8 5 9 -4.8422 -0.1705
-8 5 10 -0.2875 -0.0798
-8 5 11 2.1841 0.1982
-8 5 12 -0.3034 0.0733
-8 5 13 0.0259 -0.0698
-8 5 14 0.3240 -0.1023
-8 6 1 -4.6578 -0.0612
-8 6 2 2.5873 -0.1784
-8 6 3 0.9253 -0.0025
-8 6 4 -10.0953 -0.1481
-8 6 5 6.3431 -0.1561
-8 6 6 1.6902 -0.0694
-8 6 7 -8.3270 0.0610
-8 6 8 3.6699 -0.0575
-8 6 9 0.3170 -0.0700
-8 6 10 -1.4911 -0.0079
-8 6 11 4.0212 -0.0590
-8 6 12 -0.8159 0.0061
-8 6 13 -1.0041 0.0508
-8 6 14 -0.3883 -0.1150
-8 7 1 3.2772 -0.0361
-8 7 2 -17.0694 0.2781
-8 7 3 -0.6233 0.2073
-8 7 4 0.3010 -0.3656
-8 7 5 0.6955 -0.1359
-8 7 6 7.2144 0.1703
-8 7 7 2.9718 0.0770
-8 7 8 -1.6940 0.1172
-8 7 9 -5.7364 0.0554
-8 7 10 -2.5161 -0.1765
-8 7 11 2.3752 -0.0549
-8 7 12 0.2674 0.1739
-8 7 13 -0.1248 0.0710
-8 7 14 -0.1530 -0.0500
-8 8 1 -1.6808 0.2360
-8 8 2 0.7927 -0.1644
-8 8 3 4.8473 -0.0225
-8 8 4 -11.7767 -0.0816
-8 8 5 1.0108 -0.0404
-8 8 6 5.8921 0.0506
-8 8 7 -6.7662 -0.0275
-8 8 8 2.1031 -0.1586
-8 8 9 1.5692 -0.0376
-8 8 10 -3.0706 -0.0043
-8 8 11 2.8561 -0.0715
-8 8 12 -0.0184 0.0716
-8 8 13 -1.1118 0.0402
-8 8 14 0.0618 -0.1760
-8 9 1 8.6590 -0.1322
-8 9 2 -11.9093 -0.0547
-8 9 3 -2.8345 0.4107
-8 9 4 0.9185 -0.0631
-8 9 5 -0.3051 -0.3027
-8 9 6 3.6858 0.0373
-8 9 7 3.2432 0.0898
-8 9 8 1.6193 0.0388
-8 9 9 -4.5090 0.1246
-8 9 10 -4.6397 -0.0400
-8 9 11 1.5975 -0.1694
-8 9 12 0.6574 0.0413
-8 9 13 0.1876 0.0976
-8 10 1 2.5229 0.2317
-8 10 2 -1.2073 0.0273
-8 10 3 7.8361 -0.0244
-8 10 4 -9.4191 -0.1048
-8 10 5 -5.0178 -0.0397
-8 10 6 7.0062 0.0799
-8 10 7 -4.0625 0.0671
-8 10 8 0.6755 -0.0819
-8 10 9 3.1057 -0.0593
-8 10 10 -3.2717 -0.0208
-8 10 11 1.3309 -0.0903
-8 10 12 0.5361 0.0629
-8 10 13 -1.5283 0.0930
-8 11 1 8.7670 0.0277
-8 11 2 -6.9656 -0.1492
-8 11 3 -4.0049 0.1484
-8 11 4 1.0791 0.0892
-8 11 5 0.6864 -0.1186
-8 11 6 1.9166 -0.0541
-8 11 7 1.5783 0.0513
-8 11 8 3.5110 0.0083
-8 11 9 -1.8495 0.0320
-8 11 10 -5.6138 0.0398
-8 11 11 0.3018 -0.0569
-8 11 12 0.3132 -0.0466
-8 11 13 0.3580 -0.0182
-8 12 1 6.4424 -0.0151
-8 12 2 -2.2412 0.1153
-8 12 3 8.7020 0.0822
-8 12 4 -4.7539 -0.0864
-8 12 5 -9.0772 -0.0505
-8 12 6 5.2289 -0.0273
-8 12 7 -1.3050 0.0343
-8 12 8 -0.3428 0.0648
-8 12 9 4.1118 0.0196
-8 12 10 -2.0537 -0.0207
-8 12 11 0.0895 -0.0728
-8 12 12 0.9247 0.0076
-8 12 13 -1.6682 0.0881
-8 13 1 5.9606 0.0703
-8 13 2 -3.2814 0.0622
-8 13 3 -4.3020 -0.0095
-8 13 4 0.2226 -0.0846
-8 13 5 1.5838 0.0222
-8 13 6 2.1366 0.0084
-8 13 7 -0.2382 0.0093
-8 13 8 3.5699 0.0272
-8 13 9 1.1416 -0.0430
-8 13 10 -4.9858 -0.0441
-8 13 11 -0.5066 0.0508
-8 13 12 -0.3313 0.0316
-8 13 13 -0.1028 -0.0990
-8 14 1 8.6982 -0.1390
-8 14 2 -2.1809 0.0155
-8 14 3 8.0496 0.1417
-8 14 4 0.1255 -0.0059
-8 14 5 -10.3568 0.0232
-8 14 6 1.9146 -0.0581
-8 14 7 0.4341 -0.0973
-8 14 8 -0.8195 0.0449
-8 14 9 4.1640 0.0991
-8 14 10 -0.2426 0.0193
-8 14 11 -0.2484 -0.0165
-8 14 12 1.0553 -0.0107
-8 15 1 2.5777 -0.0711
-8 15 2 -1.2803 0.1693
-8 15 3 -3.6452 0.0983
-8 15 4 -0.6866 -0.1923
-8 15 5 1.4837 -0.0467
-8 15 6 3.1954 0.0524
-8 15 7 -1.2450 0.0163
-8 15 8 1.9879 0.0420
-8 15 9 3.0991 -0.0251
-8 15 10 -3.3081 -0.1356
-8 15 11 -0.4540 0.0024
-8 15 12 -0.2946 0.1171
-8 16 1 9.0987 -0.0455
-8 16 2 -1.6835 -0.0762
-8 16 3 6.3930 0.0710
-8 16 4 4.2608 0.0214
-8 16 5 -9.2680 0.0812
-8 16 6 -1.4793 0.0349
-8 16 7 0.8911 -0.0801
-8 16 8 -1.0201 -0.0557
-8 16 9 3.4388 0.0519
-8 16 10 0.9830 0.0335
-8 16 11 0.2097 0.0301
-8 16 12 0.9930 0.0147
-8 17 1 0.3161 -0.1488
-8 17 2 -1.0811 0.0586
-8 17 3 -2.9278 0.1336
-8 17 4 -0.9443 -0.0827
-8 17 5 0.8908 -0.0880
-8 17 6 4.3504 -0.0199
-8 17 7 -0.8959 0.0182
-8 17 8 -0.2207 0.0415
-8 17 9 3.1724 0.0082
-8 17 10 -1.6890 -0.1125
-8 17 11 -0.2401 -0.0854
-8 18 1 8.2210 0.0449
-8 18 2 -0.6413 -0.0405
-8 18 3 3.8230 -0.0112
-8 18 4 6.9404 -0.0131
-8 18 5 -6.4076 0.0282
-8 18 6 -4.0743 0.0517
-8 18 7 0.4907 0.0640
-8 18 8 -1.1391 -0.0200
-8 18 9 2.4578 -0.0273
-8 18 10 1.2180 -0.0056
-8 18 11 0.6553 0.0312
-8 19 1 -0.0272 -0.0700
-8 19 2 -1.5993 -0.0108
-8 19 3 -3.0861 -0.0159
-8 19 4 -1.1000 -0.0214
-8 19 5 0.0781 0.0101
-8 19 6 5.0385 -0.0648
-8 19 7 0.8319 -0.0287
-8 19 8 -1.4524 0.0307
-8 19 9 1.8844 -0.0059
-8 19 10 -0.6897 -0.0500
-8 19 11 -0.4177 -0.0780
-8 20 1 6.1176 0.0034
-8 20 2 1.2767 0.0152
-8 20 3 1.3458 -0.0181
-8 20 4 7.4434 -0.0153
-8 20 5 -2.6148 -0.0332
-8 20 6 -5.3222 -0.0654
-8 20 7 -0.4055 0.0858
-8 20 8 -1.2125 0.0947
-8 20 9 1.5577 -0.0081
-8 20 10 1.0202 -0.0292
-8 21 1 0.7119 0.0167
-8 21 2 -1.3116 0.0548
-8 21 3 -3.5510 -0.1054
-8 21 4 -1.6881 -0.1123
-8 21 5 -1.0756 0.0481
-8 21 6 4.4911 -0.0027
-8 21 7 2.7748 -0.0498
-8 21 8 -0.9725 0.0161
-8 21 9 0.5731 -0.0332
-8 21 10 -0.1484 -0.0477
-8 22 1 2.6962 -0.0444
-8 22 2 3.0029 -0.0099
-8 22 3 0.2542 -0.0078
-8 22 4 6.0803 0.0152
-8 22 5 0.8145 -0.0101
-8 22 6 -4.7943 -0.1188
-8 22 7 -1.3939 -0.0337
-8 22 8 -1.2882 0.0804
-8 22 9 0.6592 0.0440
-8 23 1 0.9377 0.0295
-8 23 2 -0.2917 0.0932
-8 23 3 -3.0713 -0.0483
-8 23 4 -2.2003 -0.1421
-8 23 5 -2.2013 -0.0597
-8 23 6 2.7168 0.0210
-8 23 7 3.4326 -0.0033
-8 23 8 0.2847 0.0212
-8 23 9 0.0401 -0.0212
-8 24 1 -0.8836 0.0175
-8 24 2 3.0553 -0.0506
-8 24 3 0.2910 -0.0283
-8 24 4 4.0585 0.0178
-8 24 5 2.6732 0.0013
-8 24 6 -2.8039 -0.0318
-8 24 7 -1.7406 -0.0642
-8 24 8 -1.1997 -0.0402
-8 25 1 0.4390 0.0405
-8 25 2 0.1140 0.0511
-8 25 3 -1.7156 -0.0192
-8 25 4 -1.8893 -0.0318
-8 25 5 -2.6327 -0.1206
-8 25 6 0.7862 -0.0711
-8 25 7 2.6544 0.0168
-8 26 1 -2.8252 0.0996
-8 26 2 1.7664 -0.0244
-8 26 3 0.2547 -0.0413
-8 26 4 2.2427 0.0177
-8 26 5 2.6183 -0.0686
-8 26 6 -0.7176 0.0139
-8 27 1 0.3034 0.0836
-8 27 2 -0.3645 0.0441
-8 27 3 -0.7271 -0.0714
-8 27 4 -0.9085 0.0337
-8 27 5 -2.1597 -0.0371
-8 28 1 -2.7515 0.0813
-8 28 2 0.7123 0.0239
-8 28 3 -0.0735 -0.0240
-8 28 4 0.9181 0.0588
-8 29 1 0.7350 0.0927
-8 29 2 -0.6415 0.0944
-7 0 2 23.2341 0.0315
-7 0 4 2.7579 -0.6942
-7 0 6 -22.8503 1.0369
-7 0 8 11.2067 -0.8103
-7 0 10 5.8970 0.1446
-7 0 12 -4.6743 0.5007
-7 0 14 -1.0476 -0.3671
-7 1 1 -30.3749 0.6438
-7 1 2 -6.6178 -1.3958
-7 1 3 10.1938 0.1882
-7 1 4 1.6359 1.2770
-7 1 5 8.2637 -0.1721
-7 1 6 1.4975 -0.2111
-7 1 7 -2.5050 0.1023
-7 1 8 -1.4376 -0.4713
-7 1 9 -1.2862 0.0060
-7 1 10 1.2198 0.6454
-7 1 11 -3.0994 -0.1558
-7 1 12 -0.9917 -0.2424
-7 1 13 2.8824 0.1153
-7 1 14 0.4159 -0.0988
-7 1 15 0.3640 0.0132
-7 2 1 -12.8027 -0.0754
-7 2 2 20.6366 0.0954
-7 2 3 2.7079 0.0677
-7 2 4 1.2048 -0.5055
-7 2 5 8.9045 -0.5906
-7 2 6 -19.2285 0.5297
-7 2 7 -9.0937 0.7085
-7 2 8 9.1839 -0.3927
-7 2 9 1.0641 -0.3017
-7 2 10 5.5650 0.0939
-7 2 11 2.8131 -0.2310
-7 2 12 -3.9418 0.2075
-7 2 13 -0.8545 0.3853
-7 2 14 -1.0479 -0.1764
-7 2 15 -0.4583 0.0258
-7 3 1 -22.1856 0.9626
-7 3 2 -16.6042 -0.6422
-7 3 3 4.2753 -0.5905
-7 3 4 3.3314 0.7135
-7 3 5 8.3375 0.2855
-7 3 6 3.7239 -0.1249
-7 3 7 -0.0184 0.2329
-7 3 8 -2.9471 -0.1718
-7 3 9 -3.7215 -0.3197
-7 3 10 2.6448 0.3191
-7 3 11 -1.3546 0.1793
-7 3 12 -2.4260 -0.1405
-7 3 13 1.9488 0.0176
-7 3 14 0.7930 -0.0721
-7 3 15 0.7934 0.0087
-7 4 1 -20.2533 -0.3579
-7 4 2 14.2318 -0.0665
-7 4 3 4.8622 0.1489
-7 4 4 -3.2127 -0.2673
-7 4 5 14.0040 -0.4837
-7 4 6 -10.1746 0.0393
-7 4 7 -13.9810 0.4388
-7 4 8 4.7777 -0.0251
-7 4 9 0.7980 -0.1944
-7 4 10 4.4447 0.0108
-7 4 11 4.6630 -0.1326
-7 4 12 -2.3666 0.0033
-7 4 13 -1.0901 0.2172
-7 4 14 -0.8944 -0.0552
-7 5 1 -10.0832 0.5344
-7 5 2 -19.1031 0.1872
-7 5 3 -3.4098 -0.4171
-7 5 4 1.8550 -0.1267
-7 5 5 7.9863 0.2301
-7 5 6 4.1375 0.0050
-7 5 7 2.8762 0.1837
-7 5 8 -1.5896 0.1766
-7 5 9 -6.6650 -0.2108
-7 5 10 1.8076 -0.1142
-7 5 11 1.0072 0.1741
-7 5 12 -2.6388 0.0814
-7 5 13 0.9216 0.0001
-7 5 14 0.3919 -0.0559
-7 6 1 -19.9957 -0.1429
-7 6 2 6.7847 -0.1915
-7 6 3 7.2235 0.1131
-7 6 4 -8.5775 -0.1631
-7 6 5 12.7332 -0.2035
-7 6 6 -0.1177 -0.0267
-7 6 7 -13.5954 0.0492
-7 6 8 0.9316 -0.0323
-7 6 9 -0.3784 -0.0285
-7 6 10 2.4839 -0.0261
-7 6 11 5.3010 -0.0460
-7 6 12 -0.9374 0.0464
-7 6 13 -0.9223 0.0427
-7 6 14 -0.3637 -0.0931
-7 7 1 0.0394 -0.0607
-7 7 2 -14.9468 0.2829
-7 7 3 -8.2898 0.2457
-7 7 4 -1.6632 -0.3576
-7 7 5 7.2061 -0.1178
-7 7 6 3.1791 0.0249
-7 7 7 3.8687 0.0322
-7 7 8 1.7598 0.2248
-7 7 9 -8.0330 0.0994
-7 7 10 -1.0073 -0.2294
-7 7 11 2.5282 -0.0650
-7 7 12 -1.9334 0.1498
-7 7 13 0.5884 0.0545
-7 7 14 -0.1181 -0.0195
-7 8 1 -13.5274 0.1429
-7 8 2 0.3663 -0.1079
-7 8 3 10.0992 0.0646
-7 8 4 -11.1928 -0.1691
-7 8 5 6.0340 -0.0795
-7 8 6 6.5169 0.1270
-7 8 7 -9.8098 -0.0148
-7 8 8 -1.0682 -0.1557
-7 8 9 -1.1524 -0.0158
-7 8 10 0.1737 -0.0300
-7 8 11 4.8743 -0.0643
-7 8 12 0.0786 0.1361
-7 8 13 -0.9462 0.0603
-7 8 14 0.3985 -0.1286
-7 9 1 4.8095 -0.1981
-7 9 2 -8.5535 -0.0947
-7 9 3 -9.0004 0.4568
-7 9 4 -5.2078 -0.0578
-7 9 5 6.2663 -0.2349
-7 9 6 2.5868 -0.0254
-7 9 7 2.5605 -0.0429
-7 9 8 5.0461 0.0444
-7 9 9 -6.9329 0.1885
-7 9 10 -4.3960 -0.0608
-7 9 11 2.3836 -0.1819
-7 9 12 -1.3446 0.0293
-7 9 13 0.7714 0.0478
-7 9 14 0.0249 0.0196
-7 10 1 -4.6846 0.1239
-7 10 2 -3.9382 0.0487
-7 10 3 12.0430 0.0753
-7 10 4 -9.0894 -0.1485
-7 10 5 -1.7259 -0.1056
-7 10 6 7.9368 0.1151
-7 10 7 -5.2131 0.1025
-7 10 8 -1.5740 -0.0777
-7 10 9 -1.0282 -0.0490
-7 10 10 -1.5562 -0.0270
-7 10 11 3.5603 -0.1044
-7 10 12 0.7791 0.0867
-7 10 13 -1.2491 0.1323
-7 10 14 0.8149 -0.0516
-7 11 1 5.1039 0.0021
-7 11 2 -3.5305 -0.2032
-7 11 3 -7.1605 0.1607
-7 11 4 -7.7669 0.0882
-7 11 5 4.7860 -0.0823
-7 11 6 3.3857 -0.0236
-7 11 7 0.4601 -0.0001
-7 11 8 6.8278 -0.0485
-7 11 9 -3.7210 0.0269
-7 11 10 -6.5982 0.0424
-7 11 11 1.0073 -0.0705
-7 11 12 -1.5738 -0.0617
-7 11 13 0.4968 -0.0471
-7 11 14 0.6540 0.0147
-7 12 1 2.7416 -0.0661
-7 12 2 -5.6763 0.0971
-7 12 3 11.8527 0.1011
-7 12 4 -4.0884 -0.0654
-7 12 5 -6.5516 -0.0657
-7 12 6 5.4727 -0.0419
-7 12 7 -1.7310 0.0516
-7 12 8 -1.1364 0.0765
-7 12 9 -0.4027 0.0158
-7 12 10 -2.0368 -0.0047
-7 12 11 1.9553 -0.0595
-7 12 12 1.0046 -0.0131
-7 12 13 -1.4028 0.0916
-7 13 1 3.5703 0.0613
-7 13 2 -0.6047 0.0389
-7 13 3 -4.4562 -0.0205
-7 13 4 -9.1260 -0.0746
-7 13 5 2.2743 0.0012
-7 13 6 4.7896 0.0158
-7 13 7 -1.0329 0.0544
-7 13 8 6.7040 0.0315
-7 13 9 0.2881 -0.0905
-7 13 10 -6.5184 -0.0491
-7 13 11 -0.2378 0.0478
-7 13 12 -2.0763 -0.0035
-7 13 13 -0.7030 -0.1097
-7 14 1 6.7099 -0.1335
-7 14 2 -5.3715 0.0438
-7 14 3 10.1664 0.0864
-7 14 4 0.9338 -0.0114
-7 14 5 -7.6797 0.0650
-7 14 6 1.7375 -0.0584
-7 14 7 -0.2894 -0.1058
-7 14 8 -0.3091 0.0510
-7 14 9 0.2991 0.0876
-7 14 10 -1.4861 0.0251
-7 14 11 1.0221 0.0333
-7 14 12 0.7311 -0.0090
-7 14 13 -1.0922 -0.0048
-7 15 1 1.9579 -0.0858
-7 15 2 0.5021 0.1707
-7 15 3 -1.5044 0.0889
-7 15 4 -9.0130 -0.1549
-7 15 5 -0.7972 -0.0591
-7 15 6 5.7101 0.0005
-7 15 7 -1.5570 0.0409
-7 15 8 4.8926 0.1077
-7 15 9 3.3098 -0.0372
-7 15 10 -4.6405 -0.1414
-7 15 11 -0.5071 0.0161
-7 15 12 -1.7105 0.0752
-7 15 13 -1.9475 -0.0759
-7 16 1 7.3164 -0.0468
-7 16 2 -4.2918 -0.0076
-7 16 3 7.9836 0.0439
-7 16 4 4.8816 -0.0184
-7 16 5 -6.3376 0.1012
-7 16 6 -1.3706 0.0647
-7 16 7 -0.6709 -0.0760
-7 16 8 0.1169 -0.0614
-7 16 9 0.9017 0.0432
-7 16 10 -0.7542 0.0205
-7 16 11 1.0198 0.0638
-7 16 12 0.4040 0.0637
-7 17 1 1.3609 -0.1521
-7 17 2 -0.1965 0.0623
-7 17 3 0.8578 0.1324
-7 17 4 -7.4001 -0.0392
-7 17 5 -3.4909 -0.0522
-7 17 6 5.9737 -0.0413
-7 17 7 -0.9101 -0.0086
-7 17 8 2.3003 0.0726
-7 17 9 4.2484 0.0335
-7 17 10 -2.4733 -0.0962
-7 17 11 -0.3423 -0.0546
-7 17 12 -0.4509 0.0491
-7 18 1 5.9144 0.0324
-7 18 2 -3.1682 -0.0147
-7 18 3 5.3618 0.0006
-7 18 4 7.6299 -0.0092
-7 18 5 -3.5182 0.0133
-7 18 6 -3.0895 0.0612
-7 18 7 -1.8666 0.0926
-7 18 8 -0.3373 -0.0193
-7 18 9 1.2588 -0.0335
-7 18 10 -0.3044 -0.0121
-7 18 11 1.1722 0.0232
-7 18 12 0.3391 0.0781
-7 19 1 2.5684 -0.0560
-7 19 2 -1.6446 -0.0111
-7 19 3 1.5102 -0.0073
-7 19 4 -5.0913 0.0057
-7 19 5 -5.4145 0.0439
-7 19 6 5.4156 -0.0127
-7 19 7 0.9755 -0.0172
-7 19 8 0.4136 0.0082
-7 19 9 3.5246 0.0057
-7 19 10 -0.9005 -0.0196
-7 19 11 -0.4920 -0.0331
-7 20 1 3.7067 0.0236
-7 20 2 -1.8399 -0.0075
-7 20 3 2.4276 -0.0397
-7 20 4 8.6049 0.0326
-7 20 5 0.0679 -0.0208
-7 20 6 -3.1752 -0.0838
-7 20 7 -2.8850 0.1005
-7 20 8 -1.4082 0.1110
-7 20 9 1.0874 -0.0134
-7 20 10 0.1272 -0.0213
-7 20 11 0.8938 -0.0038
-7 21 1 4.7300 0.0251
-7 21 2 -1.8797 0.0492
-7 21 3 0.7565 -0.0878
-7 21 4 -3.1248 -0.0881
-7 21 5 -6.4704 0.0425
-7 21 6 3.5224 0.0471
-7 21 7 3.0133 0.0330
-7 21 8 0.0689 0.0093
-7 21 9 2.3337 -0.0397
-7 21 10 0.1931 -0.0269
-7 22 1 1.1261 -0.0080
-7 22 2 -0.3427 -0.0238
-7 22 3 0.0726 -0.0617
-7 22 4 7.4529 0.0326
-7 22 5 3.2006 0.0327
-7 22 6 -1.6713 -0.1105
-7 22 7 -3.1012 -0.0442
-7 22 8 -2.3592 0.0884
-7 22 9 0.1669 0.0445
-7 22 10 0.6080 0.0016
-7 23 1 5.6873 0.0173
-7 23 2 -0.6127 0.0768
-7 23 3 0.1863 -0.0327
-7 23 4 -1.7555 -0.1147
-7 23 5 -6.3655 -0.0631
-7 23 6 0.7413 0.0164
-7 23 7 3.6444 0.0740
-7 23 8 0.6008 0.0526
-7 23 9 1.3594 -0.0089
-7 24 1 -1.5429 0.0109
-7 24 2 0.6480 -0.0669
-7 24 3 -1.0348 -0.0536
-7 24 4 4.9027 -0.0021
-7 24 5 4.5247 0.0110
-7 24 6 0.6705 0.0110
-7 24 7 -2.2419 -0.0531
-7 24 8 -2.4390 -0.0575
-7 24 9 -1.0604 0.0127
-7 25 1 4.7491 0.0151
-7 25 2 0.4660 0.0238
-7 25 3 0.3853 -0.0089
-7 25 4 -0.6070 -0.0351
-7 25 5 -5.0723 -0.0911
-7 25 6 -1.4181 -0.0804
-7 25 7 2.7505 0.0408
-7 25 8 0.8690 0.0631
-7 26 1 -3.5308 0.0628
-7 26 2 0.6975 -0.1005
-7 26 3 -1.0779 -0.0494
-7 26 4 2.2842 0.0156
-7 26 5 3.6361 -0.0964
-7 26 6 2.3777 0.0275
-7 26 7 -0.6886 0.0997
-7 27 1 3.3213 0.0505
-7 27 2 0.5138 0.0090
-7 27 3 0.4468 -0.0474
-7 27 4 0.3639 -0.0191
-7 27 5 -3.1711 -0.0203
-7 27 6 -2.1088 -0.1043
-7 27 7 1.5630 -0.0297
-7 28 1 -4.0453 0.0972
-7 28 2 0.1397 -0.0886
-7 28 3 -0.5970 -0.0768
-7 28 4 0.6655 0.0657
-7 28 5 1.5689 -0.1059
-7 28 6 2.3635 -0.1057
-7 29 1 2.3473 0.0530
-7 29 2 0.4263 0.0441
-7 29 3 -0.0620 -0.0106
-7 29 4 0.7064 -0.0852
-7 30 1 -3.1162 0.1113
-7 30 2 -0.4028 -0.0381
-6 0 2 40.2307 0.4451
-6 0 4 8.7094 -1.2097
-6 0 6 -28.6664 1.1166
-6 0 8 9.0264 -0.5437
-6 0 10 6.2137 -0.1317
-6 0 12 -1.7077 0.6629
-6 0 14 -1.4592 -0.4101
-6 1 1 -16.9688 0.6570
-6 1 2 -4.0474 -1.5017
-6 1 3 0.6050 0.3103
-6 1 4 2.9163 1.0110
-6 1 5 -2.7347 -0.0935
-6 1 6 -2.2782 0.1607
-6 1 7 10.7464 -0.0167
-6 1 8 0.2677 -0.7591
-6 1 9 -0.5211 0.1047
-6 1 10 1.8109 0.6682
-6 1 11 -8.1327 -0.1751
-6 1 12 -1.6274 -0.0692
-6 1 13 3.5044 0.1113
-6 1 14 0.2610 -0.2425
-6 1 15 1.8972 0.0640
-6 2 1 -23.6293 -0.3793
-6 2 2 34.8836 0.1880
-6 2 3 6.4643 0.6150
-6 2 4 7.6117 -0.6779
-6 2 5 10.9413 -0.9137
-6 2 6 -24.4262 0.5310
-6 2 7 -10.4823 0.6965
-6 2 8 6.4447 -0.2055
-6 2 9 1.8807 -0.1678
-6 2 10 6.5509 -0.0533
-6 2 11 1.6174 -0.3537
-6 2 12 -1.3675 0.3209
-6 2 13 -0.2276 0.3771
-6 2 14 -1.4329 -0.2231
-6 2 15 -0.2947 -0.0525
-6 3 1 -12.3589 1.0680
-6 3 2 -9.6882 -0.7398
-6 3 3 -4.9292 -0.4689
-6 3 4 6.5889 0.5870
-6 3 5 1.2307 0.1672
-6 3 6 -5.9380 0.0948
-6 3 7 9.5870 0.3470
-6 3 8 1.1006 -0.3451
-6 3 9 -2.2271 -0.3505
-6 3 10 4.5876 0.3446
-6 3 11 -5.7154 0.1263
-6 3 12 -4.1067 -0.0744
-6 3 13 2.3537 0.1288
-6 3 14 0.3467 -0.1479
-6 3 15 1.9768 0.0156
-6 4 1 -37.3591 -0.4682
-6 4 2 21.8436 -0.1353
-6 4 3 10.0551 0.4623
-6 4 4 4.0766 -0.1975
-6 4 5 17.8763 -0.6456
-6 4 6 -13.8545 0.0267
-6 4 7 -15.7934 0.4058
-6 4 8 0.7758 0.0392
-6 4 9 1.4358 -0.0815
-6 4 10 6.9352 -0.0023
-6 4 11 3.1644 -0.2074
-6 4 12 -0.6091 0.0388
-6 4 13 -0.0996 0.2450
-6 4 14 -1.2760 -0.0498
-6 4 15 -0.5825 -0.0319
-6 5 1 -6.0016 0.5998
-6 5 2 -9.5919 0.1318
-6 5 3 -12.3086 -0.3707
-6 5 4 5.0948 -0.1020
-6 5 5 6.9663 0.1195
-6 5 6 -7.3988 -0.0399
-6 5 7 7.4409 0.2983
-6 5 8 2.7312 0.2121
-6 5 9 -4.8030 -0.2497
-6 5 10 5.1979 -0.1219
-6 5 11 -2.0755 0.1537
-6 5 12 -4.8507 0.0302
-6 5 13 1.1171 0.0756
-6 5 14 -0.2515 -0.0473
-6 5 15 1.6031 0.0052
-6 6 1 -37.1832 -0.1786
-6 6 2 7.5621 -0.1665
-6 6 3 10.9063 0.1945
-6 6 4 -0.9870 -0.1409
-6 6 5 18.0452 -0.2227
-6 6 6 -2.2249 0.0016
-6 6 7 -14.5662 0.0597
-6 6 8 -4.0408 -0.0107
-6 6 9 -1.2522 0.0071
-6 6 10 6.2183 -0.0146
-6 6 11 4.4953 -0.0336
-6 6 12 0.2012 0.0550
-6 6 13 0.3174 0.0627
-6 6 14 -0.8086 -0.0259
-6 6 15 -0.8713 -0.0045
-6 7 1 -1.4636 -0.0458
-6 7 2 -4.5094 0.2770
-6 7 3 -16.5322 0.2189
-6 7 4 -1.2821 -0.2952
-6 7 5 11.4048 -0.0840
-6 7 6 -6.2207 -0.1229
-6 7 7 4.4362 -0.0312
-6 7 8 5.1172 0.3232
-6 7 9 -6.7991 0.1418
-6 7 10 3.2681 -0.2535
-6 7 11 1.0737 -0.0412
-6 7 12 -4.1417 0.0902
-6 7 13 0.7437 0.0356
-6 7 14 -0.7108 -0.0074
-6 7 15 0.5810 0.0177
-6 8 1 -26.6724 0.0323
-6 8 2 -2.8791 -0.0033
-6 8 3 10.7040 0.1390
-6 8 4 -4.5178 -0.2437
-6 8 5 12.3746 -0.1010
-6 8 6 5.3260 0.1587
-6 8 7 -9.3476 0.0237
-6 8 8 -5.8225 -0.1209
-6 8 9 -4.3372 -0.0020
-6 8 10 3.9873 -0.0495
-6 8 11 5.1239 -0.0283
-6 8 12 0.9601 0.1527
-6 8 13 0.7269 0.0623
-6 8 14 0.0030 -0.0342
-6 8 15 -0.8970 0.0088
-6 9 1 -0.0526 -0.2029
-6 9 2 1.5199 -0.0684
-6 9 3 -15.1492 0.4207
-6 9 4 -9.1984 -0.0422
-6 9 5 12.2493 -0.1215
-6 9 6 -2.7839 -0.0729
-6 9 7 1.1464 -0.1953
-6 9 8 7.3956 0.0437
-6 9 9 -6.8040 0.2559
-6 9 10 -0.2845 -0.0697
-6 9 11 2.3844 -0.1558
-6 9 12 -3.1303 0.0252
-6 9 13 0.9993 0.0115
-6 9 14 -0.1462 -0.0124
-6 10 1 -13.2540 -0.0167
-6 10 2 -8.0498 0.0754
-6 10 3 9.9035 0.1812
-6 10 4 -4.3689 -0.1774
-6 10 5 5.3542 -0.1497
-6 10 6 7.1099 0.1027
-6 10 7 -3.7883 0.1199
-6 10 8 -4.8084 -0.0560
-6 10 9 -6.2451 -0.0253
-6 10 10 0.9855 -0.0427
-6 10 11 4.4809 -0.0919
-6 10 12 1.4114 0.0922
-6 10 13 0.9554 0.1172
-6 10 14 0.7512 0.0252
-6 11 1 -0.2457 -0.0182
-6 11 2 5.1447 -0.1898
-6 11 3 -9.8140 0.1480
-6 11 4 -14.9587 0.0832
-6 11 5 9.1108 -0.0210
-6 11 6 1.4228 0.0247
-6 11 7 -1.2822 -0.0576
-6 11 8 8.5292 -0.1119
-6 11 9 -4.4055 0.0337
-6 11 10 -3.4385 0.0459
-6 11 11 1.7420 -0.0685
-6 11 12 -2.7684 -0.0545
-6 11 13 0.7529 -0.0332
-6 11 14 1.1353 -0.0278
-6 12 1 -2.8171 -0.1191
-6 12 2 -8.9829 0.0498
-6 12 3 8.1046 0.1118
-6 12 4 -1.7745 -0.0268
-6 12 5 0.9271 -0.0595
-6 12 6 5.1144 -0.0719
-6 12 7 -0.2756 0.0413
-6 12 8 -2.2435 0.0619
-6 12 9 -6.4192 0.0156
-6 12 10 -1.4950 0.0029
-6 12 11 2.8370 -0.0531
-6 12 12 1.0562 -0.0292
-6 12 13 0.9602 0.0564
-6 12 14 0.8380 0.0826
-6 13 1 -0.2561 0.0403
-6 13 2 6.1124 0.0174
-6 13 3 -3.5891 -0.0402
-6 13 4 -17.0165 -0.0470
-6 13 5 3.5911 -0.0013
-6 13 6 4.3742 0.0271
-6 13 7 -2.2618 0.0980
-6 13 8 8.0896 0.0298
-6 13 9 -0.7048 -0.1219
-6 13 10 -4.4150 -0.0506
-6 13 11 0.4272 0.0463
-6 13 12 -2.8800 -0.0361
-6 13 13 -0.5607 -0.0716
-6 13 14 1.8426 -0.0317
-6 14 1 2.5003 -0.1123
-6 14 2 -7.3947 0.0473
-6 14 3 5.7925 -0.0020
-6 14 4 0.8183 -0.0103
-6 14 5 -0.3878 0.1111
-6 14 6 2.2802 -0.0631
-6 14 7 0.5591 -0.1166
-6 14 8 0.4229 0.0308
-6 14 9 -5.0780 0.0526
-6 14 10 -2.6645 0.0230
-6 14 11 1.4140 0.0429
-6 14 12 -0.0092 -0.0216
-6 14 13 0.7486 -0.0448
-6 15 1 0.2275 -0.0774
-6 15 2 5.3942 0.1437
-6 15 3 1.8997 0.0447
-6 15 4 -15.8503 -0.1089
-6 15 5 -1.9989 -0.0481
-6 15 6 5.2199 -0.0465
-6 15 7 -2.2072 0.0596
-6 15 8 6.3111 0.1631
-6 15 9 2.4098 -0.0347
-6 15 10 -3.2673 -0.1408
-6 15 11 -0.2184 0.0403
-6 15 12 -2.4914 0.0243
-6 15 13 -2.0358 -0.0605
-6 16 1 3.2261 -0.0422
-6 16 2 -5.0940 0.0608
-6 16 3 3.9106 -0.0173
-6 16 4 2.6068 -0.0685
-6 16 5 0.0682 0.1147
-6 16 6 0.3327 0.0709
-6 16 7 -0.6111 -0.0832
-6 16 8 1.8449 -0.0588
-6 16 9 -2.9856 0.0163
-6 16 10 -2.7731 -0.0017
-6 16 11 0.9748 0.0461
-6 16 12 -0.8425 0.0603
-6 16 13 0.4131 -0.0463
-6 17 1 1.2636 -0.1152
-6 17 2 3.2880 0.0535
-6 17 3 5.9390 0.1009
-6 17 4 -12.4881 -0.0121
-6 17 5 -6.2555 -0.0159
-6 17 6 4.5866 -0.0510
-6 17 7 -1.4593 -0.0363
-6 17 8 3.9420 0.0861
-6 17 9 3.8179 0.0639
-6 17 10 -1.5176 -0.0752
-6 17 11 -0.2318 -0.0044
-6 17 12 -1.3254 0.0253
-6 17 13 -2.3280 -0.0252
-6 18 1 1.2689 0.0147
-6 18 2 -3.5521 0.0282
-6 18 3 2.4594 0.0072
-6 18 4 3.8789 -0.0250
-6 18 5 1.4238 -0.0044
-6 18 6 -0.1756 0.0505
-6 18 7 -2.4071 0.0679
-6 18 8 1.4606 -0.0123
-6 18 9 -1.0630 -0.0265
-6 18 10 -2.4195 -0.0168
-6 18 11 0.9032 -0.0263
-6 18 12 -0.8004 0.0521
-6 19 1 3.4073 -0.0158
-6 19 2 0.5741 -0.0198
-6 19 3 7.6336 -0.0014
-6 19 4 -7.9740 0.0309
-6 19 5 -8.8694 0.0515
-6 19 6 2.9636 0.0340
-6 19 7 -0.0678 -0.0011
-6 19 8 2.0262 -0.0273
-6 19 9 3.8603 0.0039
-6 19 10 -0.1533 0.0148
-6 19 11 -0.3683 0.0285
-6 19 12 -0.3255 -0.0094
-6 20 1 -0.9724 0.0416
-6 20 2 -3.0464 -0.0107
-6 20 3 0.8313 -0.0318
-6 20 4 4.3756 0.0712
-6 20 5 3.1850 -0.0141
-6 20 6 0.7633 -0.0907
-6 20 7 -3.4677 0.0626
-6 20 8 -0.1752 0.0964
-6 20 9 0.0064 0.0036
-6 20 10 -1.6717 0.0062
-6 20 11 0.3954 -0.0392
-6 21 1 6.1531 0.0567
-6 21 2 -0.9311 0.0304
-6 21 3 6.9256 -0.0747
-6 21 4 -3.5053 -0.0329
-6 21 5 -9.6343 0.0267
-6 21 6 0.3152 0.0728
-6 21 7 1.1758 0.1007
-6 21 8 1.0927 0.0055
-6 21 9 3.3544 -0.0761
-6 21 10 0.9947 -0.0073
-6 21 11 -0.5194 0.0877
-6 22 1 -2.1361 0.0395
-6 22 2 -2.7278 -0.0176
-6 22 3 -0.9062 -0.0754
-6 22 4 3.5664 0.0703
-6 22 5 4.4568 0.0665
-6 22 6 2.6379 -0.0886
-6 22 7 -3.0768 -0.0564
-6 22 8 -1.8653 0.0617
-6 22 9 -0.1054 0.0516
-6 22 10 -0.5408 0.0263
-6 22 11 -0.2105 0.0183
-6 23 1 7.6324 0.0296
-6 23 2 -0.5222 0.0705
-6 23 3 5.1502 -0.0327
-6 23 4 -0.0851 -0.0566
-6 23 5 -8.3024 -0.0426
-6 23 6 -2.5032 0.0122
-6 23 7 1.1670 0.1028
-6 23 8 0.6606 0.0874
-6 23 9 2.4890 -0.0271
-6 23 10 1.9066 -0.0640
-6 24 1 -2.6462 0.0268
-6 24 2 -2.0142 -0.0447
-6 24 3 -1.9403 -0.0516
-6 24 4 1.6999 0.0174
-6 24 5 4.3277 0.0414
-6 24 6 4.4036 0.0324
-6 24 7 -1.3994 -0.0197
-6 24 8 -2.4875 -0.0681
-6 24 9 -1.0419 0.0256
-6 24 10 0.2548 0.0115
-6 25 1 6.9374 -0.0208
-6 25 2 0.5694 0.0262
-6 25 3 3.4552 0.0073
-6 25 4 1.8801 -0.0172
-6 25 5 -5.4772 -0.0419
-6 25 6 -3.8361 -0.0391
-6 25 7 0.1511 0.0207
-6 25 8 0.1324 0.0612
-6 25 9 1.2018 0.0635
-6 26 1 -3.2083 0.0396
-6 26 2 -1.3857 -0.1071
-6 26 3 -1.7664 -0.0349
-6 26 4 -0.1482 0.0338
-6 26 5 2.6835 -0.0529
-6 26 6 4.9203 0.0118
-6 26 7 0.6283 0.1492
-6 26 8 -1.7211 -0.0745
-6 27 1 5.0660 -0.0366
-6 27 2 1.2888 -0.0321
-6 27 3 1.9377 -0.0016
-6 27 4 2.4318 -0.0224
-6 27 5 -2.6164 -0.0090
-6 27 6 -3.2141 -0.0190
-6 27 7 -0.5561 -0.0104
-6 27 8 -0.3050 -0.0202
-6 28 1 -3.3350 0.0852
-6 28 2 -1.4183 -0.1211
-6 28 3 -0.8554 -0.0841
-6 28 4 -0.8941 0.0540
-6 28 5 0.5098 -0.0206
-6 28 6 3.7129 -0.1353
-6 28 7 1.8174 0.1709
-6 29 1 3.0703 -0.0218
-6 29 2 1.7522 -0.0630
-6 29 3 0.7049 0.0172
-6 29 4 1.8962 -0.0654
-6 29 5 -0.8073 -0.0356
-6 29 6 -1.7896 -0.0061
-6 30 1 -2.3240 0.1301
-6 30 2 -1.7084 -0.0483
-6 30 3 -0.1700 -0.1016
-6 30 4 -0.4230 -0.0394
-6 31 1 1.1425 0.0251
-6 31 2 1.8722 -0.0949
-5 0 2 45.3056 0.7982
-5 0 4 14.2889 -1.5642
-5 0 6 -22.1132 0.9798
-5 0 8 2.6594 -0.1019
-5 0 10 2.1691 -0.4845
-5 0 12 3.0833 0.7914
-5 0 14 -0.6932 -0.4003
-5 1 1 17.3286 0.5377
-5 1 2 1.6528 -1.2880
-5 1 3 -8.8155 0.3838
-5 1 4 4.6081 0.4586
-5 1 5 -21.3566 -0.0128
-5 1 6 -6.6632 0.6610
-5 1 7 22.4107 -0.1465
-5 1 8 1.8398 -1.0208
-5 1 9 2.8969 0.1644
-5 1 10 2.0870 0.6139
-5 1 11 -11.6211 -0.1631
-5 1 12 -1.7294 0.0906
-5 1 13 1.7082 0.0704
-5 1 14 0.0425 -0.3828
-5 1 15 2.6490 0.0977
-5 2 1 -31.4825 -0.6483
-5 2 2 37.8582 0.2485
-5 2 3 8.5598 1.0784
-5 2 4 14.1332 -0.7619
-5 2 5 9.0381 -1.1036
-5 2 6 -18.8365 0.4185
-5 2 7 -7.8955 0.5232
-5 2 8 0.2864 0.0400
-5 2 9 2.5523 0.0684
-5 2 10 3.1380 -0.2342
-5 2 11 -0.6707 -0.5026
-5 2 12 2.8530 0.4194
-5 2 13 0.4805 0.3421
-5 2 14 -0.8134 -0.2611
-5 2 15 0.6364 -0.0547
-5 3 1 12.6018 0.9528
-5 3 2 4.9330 -0.6930
-5 3 3 -12.2390 -0.2407
-5 3 4 11.3016 0.3137
-5 3 5 -13.0329 -0.0561
-5 3 6 -17.2735 0.3924
-5 3 7 17.4283 0.4385
-5 3 8 4.6714 -0.5141
-5 3 9 2.2998 -0.3642
-5 3 10 5.8885 0.3309
-5 3 11 -9.2814 0.0499
-5 3 12 -4.4920 -0.0003
-5 3 13 0.6400 0.1924
-5 3 14 -0.2687 -0.2382
-5 3 15 2.6453 -0.0314
-5 4 1 -49.1019 -0.5424
-5 4 2 19.8707 -0.1903
-5 4 3 12.2228 0.7008
-5 4 4 12.9768 -0.1041
-5 4 5 15.3830 -0.7152
-5 4 6 -10.6609 -0.0018
-5 4 7 -11.3911 0.2807
-5 4 8 -5.0590 0.0782
-5 4 9 2.4897 0.0749
-5 4 10 5.2146 -0.0125
-5 4 11 -0.4917 -0.3082
-5 4 12 2.3320 0.0561
-5 4 13 0.9679 0.2656
-5 4 14 -1.1125 -0.0712
-5 4 15 0.8390 -0.0443
-5 5 1 5.2265 0.5482
-5 5 2 8.3987 0.0457
-5 5 3 -17.1603 -0.2681
-5 5 4 11.3630 -0.0476
-5 5 5 -0.3708 -0.0703
-5 5 6 -21.3326 -0.0550
-5 5 7 10.0176 0.3870
-5 5 8 5.9309 0.2063
-5 5 9 0.6550 -0.2713
-5 5 10 8.3572 -0.0992
-5 5 11 -5.2607 0.0927
-5 5 12 -5.5534 -0.0195
-5 5 13 -0.5272 0.1315
-5 5 14 -1.2167 -0.0470
-5 5 15 2.0917 -0.0828
-5 6 1 -47.9488 -0.2260
-5 6 2 1.0264 -0.1247
-5 6 3 10.0895 0.2272
-5 6 4 10.2126 -0.1065
-5 6 5 17.0886 -0.2162
-5 6 6 -1.7917 0.0234
-5 6 7 -9.1128 0.0642
-5 6 8 -9.6370 0.0064
-5 6 9 -0.7106 0.0243
-5 6 10 6.6067 -0.0024
-5 6 11 0.7065 -0.0291
-5 6 12 1.9337 0.0256
-5 6 13 1.5597 0.0749
-5 6 14 -1.3084 -0.0002
-5 6 15 0.4231 0.0054
-5 7 1 -1.8742 -0.0065
-5 7 2 11.9883 0.2344
-5 7 3 -19.7660 0.1213
-5 7 4 4.0792 -0.1693
-5 7 5 10.5299 -0.0511
-5 7 6 -18.4567 -0.2473
-5 7 7 3.0202 -0.0929
-5 7 8 6.2632 0.3728
-5 7 9 -1.7351 0.1597
-5 7 10 8.4422 -0.2198
-5 7 11 -0.8914 -0.0273
-5 7 12 -4.8236 0.0176
-5 7 13 -0.7838 0.0210
-5 7 14 -1.9844 0.0330
-5 7 15 0.6996 -0.0555
-5 8 1 -34.0220 -0.0986
-5 8 2 -10.8163 0.0994
-5 8 3 4.9375 0.1734
-5 8 4 6.8329 -0.2993
-5 8 5 14.7503 -0.1192
-5 8 6 3.6370 0.1559
-5 8 7 -3.3756 0.0609
-5 8 8 -10.6703 -0.0422
-5 8 9 -5.4458 -0.0053
-5 8 10 5.9179 -0.0850
-5 8 11 2.1255 0.0197
-5 8 12 1.9061 0.1381
-5 8 13 2.3387 0.0324
-5 8 14 -0.9868 0.0015
-5 8 15 -0.1826 0.0573
-5 9 1 -6.2665 -0.1493
-5 9 2 14.4793 0.0021
-5 9 3 -17.0943 0.2990
-5 9 4 -6.5669 -0.0241
-5 9 5 14.9308 0.0100
-5 9 6 -11.2818 -0.1003
-5 9 7 -1.8291 -0.3189
-5 9 8 6.3008 0.0373
-5 9 9 -3.5187 0.2876
-5 9 10 6.0216 -0.0499
-5 9 11 2.1239 -0.1100
-5 9 12 -3.1612 0.0132
-5 9 13 -0.1003 -0.0158
-5 9 14 -1.5107 0.0133
-5 9 15 -0.8425 -0.0137
-5 10 1 -17.7874 -0.1437
-5 10 2 -14.0744 0.1018
-5 10 3 -0.1216 0.2601
-5 10 4 4.1050 -0.1925
-5 10 5 11.3098 -0.1866
-5 10 6 4.6053 0.0707
-5 10 7 1.9968 0.1000
-5 10 8 -7.8346 -0.0053
-5 10 9 -9.3193 0.0060
-5 10 10 3.1204 -0.0717
-5 10 11 2.5505 -0.0668
-5 10 12 1.8640 0.1010
-5 10 13 3.1063 0.0686
-5 10 14 -0.1440 0.0238
-5 10 15 -0.2234 0.0954
-5 11 1 -6.9842 -0.0191
-5 11 2 14.6573 -0.1197
-5 11 3 -10.0305 0.1263
-5 11 4 -14.8496 0.0661
-5 11 5 12.3091 0.0352
-5 11 6 -3.7743 0.0674
-5 11 7 -3.8933 -0.0979
-5 11 8 6.0673 -0.1488
-5 11 9 -3.5425 0.0436
-5 11 10 2.5979 0.0482
-5 11 11 2.7867 -0.0522
-5 11 12 -1.8102 -0.0396
-5 11 13 0.5152 -0.0101
-5 11 14 0.0916 -0.0145
-5 12 1 -6.1584 -0.1460
-5 12 2 -11.7654 0.0086
-5 12 3 -3.6606 0.1209
-5 12 4 1.9829 0.0253
-5 12 5 9.0022 -0.0554
-5 12 6 3.2188 -0.0804
-5 12 7 4.5285 0.0055
-5 12 8 -2.8611 0.0306
-5 12 9 -10.5091 0.0115
-5 12 10 -0.3522 0.0118
-5 12 11 1.6000 -0.0492
-5 12 12 1.1025 -0.0271
-5 12 13 3.3721 0.0182
-5 12 14 0.5991 0.0384
-5 13 1 -4.9657 0.0235
-5 13 2 12.8771 -0.0045
-5 13 3 -1.9639 -0.0356
-5 13 4 -17.8786 0.0073
-5 13 5 5.8916 -0.0086
-5 13 6 0.9497 0.0154
-5 13 7 -3.7455 0.1305
-5 13 8 5.4964 0.0380
-5 13 9 -1.9782 -0.1200
-5 13 10 0.2637 -0.0515
-5 13 11 1.7882 0.0384
-5 13 12 -1.3565 -0.0550
-5 13 13 0.1882 -0.0201
-5 13 14 1.3759 -0.0125
-5 14 1 -0.5761 -0.0844
-5 14 2 -7.3153 0.0450
-5 14 3 -5.3839 -0.0847
-5 14 4 -0.0668 0.0138
-5 14 5 7.7475 0.1438
-5 14 6 1.8401 -0.0410
-5 14 7 4.0705 -0.1090
-5 14 8 1.7417 -0.0049
-5 14 9 -8.8237 -0.0125
-5 14 10 -2.7494 0.0237
-5 14 11 0.2649 0.0412
-5 14 12 -0.3499 -0.0394
-5 14 13 2.8252 -0.0680
-5 14 14 0.7327 0.0059
-5 15 1 -2.1543 -0.0512
-5 15 2 10.2109 0.0831
-5 15 3 4.7313 -0.0093
-5 15 4 -16.4188 -0.0268
-5 15 5 -0.5681 -0.0276
-5 15 6 2.2587 -0.1098
-5 15 7 -2.8174 0.0653
-5 15 8 4.6053 0.2023
-5 15 9 -0.0146 -0.0154
-5 15 10 -0.2232 -0.1356
-5 15 11 0.7409 0.0442
-5 15 12 -1.2869 -0.0144
-5 15 13 -0.6974 -0.0268
-5 15 14 1.2310 0.0008
-5 16 1 0.0558 -0.0457
-5 16 2 -3.0235 0.1140
-5 16 3 -5.3021 -0.0862
-5 16 4 -1.8440 -0.1061
-5 16 5 6.7757 0.1254
-5 16 6 1.3856 0.0815
-5 16 7 1.8889 -0.0703
-5 16 8 4.1444 -0.0417
-5 16 9 -5.6925 -0.0279
-5 16 10 -3.5640 -0.0264
-5 16 11 -0.3556 0.0235
-5 16 12 -1.4746 0.0248
-5 16 13 1.7233 -0.0616
-5 17 1 0.2694 -0.0654
-5 17 2 7.0492 0.0235
-5 17 3 9.3225 0.0326
-5 17 4 -12.3233 0.0197
-5 17 5 -5.2145 0.0180
-5 17 6 1.4337 -0.0783
-5 17 7 -2.0395 -0.0644
-5 17 8 3.4497 0.0930
-5 17 9 1.3663 0.0822
-5 17 10 0.2510 -0.0675
-5 17 11 0.3515 0.0075
-5 17 12 -0.9548 0.0101
-5 17 13 -1.0445 -0.0058
-5 18 1 -2.2307 -0.0166
-5 18 2 -0.6297 0.0622
-5 18 3 -3.9699 0.0107
-5 18 4 -2.9158 -0.0606
-5 18 5 5.9530 -0.0167
-5 18 6 1.9791 0.0450
-5 18 7 -0.4275 0.0331
-5 18 8 4.0720 -0.0013
-5 18 9 -2.7397 -0.0023
-5 18 10 -3.4774 -0.0117
-5 18 11 -0.4918 -0.0701
-5 18 12 -1.5001 -0.0065
-5 18 13 0.6367 -0.0032
-5 19 1 2.3411 0.0144
-5 19 2 3.7264 -0.0375
-5 19 3 11.3503 -0.0249
-5 19 4 -6.9738 0.0406
-5 19 5 -7.7447 0.0330
-5 19 6 -0.3738 0.0430
-5 19 7 -1.4687 0.0004
-5 19 8 2.3021 -0.0452
-5 19 9 2.0850 -0.0123
-5 19 10 0.7890 0.0184
-5 19 11 0.1841 0.0239
-5 19 12 -0.5310 -0.0082
-5 20 1 -4.4424 0.0372
-5 20 2 -0.7290 -0.0255
-5 20 3 -2.5520 -0.0036
-5 20 4 -3.4081 0.0799
-5 20 5 5.1449 -0.0211
-5 20 6 3.4420 -0.0816
-5 20 7 -1.5864 0.0187
-5 20 8 2.4744 0.0491
-5 20 9 -0.6855 0.0358
-5 20 10 -2.8676 0.0715
-5 20 11 -0.9727 -0.0610
-5 20 12 -0.8890 -0.1042
-5 21 1 4.0833 0.0711
-5 21 2 1.2525 0.0013
-5 21 3 10.7215 -0.0794
-5 21 4 -1.6441 0.0111
-5 21 5 -8.0454 -0.0209
-5 21 6 -2.6664 0.0562
-5 21 7 -1.3355 0.1193
-5 21 8 1.3610 0.0139
-5 21 9 2.4022 -0.1164
-5 21 10 1.4189 -0.0139
-5 21 11 0.0245 0.0744
-5 21 12 -0.3934 -0.0156
-5 22 1 -4.4639 0.0692
-5 22 2 -1.9771 -0.0314
-5 22 3 -1.8564 -0.0696
-5 22 4 -3.7020 0.1010
-5 22 5 3.8979 0.0729
-5 22 6 4.9688 -0.0766
-5 22 7 -1.1085 -0.0518
-5 22 8 0.6185 0.0134
-5 22 9 0.2690 0.0393
-5 22 10 -1.5900 0.1022
-5 22 11 -1.5694 0.0479
-5 23 1 4.9217 0.0373
-5 23 2 0.2742 0.0577
-5 23 3 8.3565 -0.0475
-5 23 4 2.3653 0.0015
-5 23 5 -6.1410 -0.0534
-5 23 6 -4.4632 -0.0094
-5 23 7 -2.0188 0.0773
-5 23 8 0.3736 0.1038
-5 23 9 2.1197 -0.0535
-5 23 10 2.1298 -0.0884
-5 23 11 0.1881 0.0718
-5 24 1 -2.9865 0.0459
-5 24 2 -2.6406 -0.0161
-5 24 3 -1.6067 -0.0507
-5 24 4 -3.8938 0.0406
-5 24 5 2.1173 0.0667
-5 24 6 5.5172 0.0105
-5 24 7 0.4388 -0.0019
-5 24 8 -0.4666 -0.0507
-5 24 9 0.1275 0.0110
-5 24 10 -0.1778 0.0488
-5 25 1 4.5481 -0.0427
-5 25 2 0.3726 0.0306
-5 25 3 5.4740 0.0079
-5 25 4 4.2755 0.0203
-5 25 5 -3.0269 -0.0295
-5 25 6 -4.4717 0.0009
-5 25 7 -2.8976 -0.0159
-5 25 8 -0.7372 0.0233
-5 25 9 0.9968 0.0559
-5 25 10 2.2260 -0.0772
-5 26 1 -1.7882 0.0081
-5 26 2 -2.5832 -0.0568
-5 26 3 -1.1316 -0.0050
-5 26 4 -3.7384 0.0420
-5 26 5 0.2223 0.0033
-5 26 6 4.6795 -0.0207
-5 26 7 1.8914 0.1129
-5 26 8 -0.3827 -0.0309
-5 26 9 -0.4150 -0.0070
-5 27 1 3.3233 -0.0854
-5 27 2 0.9434 -0.0624
-5 27 3 2.8778 0.0114
-5 27 4 4.1324 0.0189
-5 27 5 -0.4325 -0.0219
-5 27 6 -2.7659 0.0489
-5 27 7 -2.8159 0.0347
-5 27 8 -1.3384 -0.0979
-5 28 1 -1.0029 -0.0038
-5 28 2 -2.5460 -0.0977
-5 28 3 -0.4542 -0.0266
-5 28 4 -2.9033 0.0487
-5 28 5 -1.1928 0.0450
-5 28 6 2.8376 -0.1210
-5 28 7 2.3076 0.1056
-5 29 1 1.6802 -0.0372
-5 29 2 1.6135 -0.1321
-5 29 3 1.1975 -0.0198
-5 29 4 2.7558 -0.0052
-5 29 5 0.5923 -0.0450
-5 29 6 -0.8865 -0.0090
-5 30 1 0.1358 0.0112
-5 30 2 -2.4049 -0.0766
-5 30 3 -0.1328 -0.0427
-5 30 4 -1.4964 -0.0479
-5 30 5 -1.5343 0.1231
-5 31 1 0.0549 0.0843
-5 31 2 1.7634 -0.1268
-5 31 3 0.6791 -0.0350
-5 31 4 1.3419 -0.0176
-5 32 1 1.1759 0.0442
-4 0 2 30.8924 1.0252
-4 0 4 12.2951 -1.6743
-4 0 6 -2.6356 0.6363
-4 0 8 -3.5389 0.4281
-4 0 10 -5.9722 -0.8250
-4 0 12 7.3740 0.8304
-4 0 14 1.6342 -0.3253
-4 0 16 -3.3359 -0.1002
-4 1 1 64.9652 0.4033
-4 1 2 9.5586 -0.8273
-4 1 3 -12.1600 0.4460
-4 1 4 6.0495 -0.2518
-4 1 5 -39.5337 0.0399
-4 1 6 -9.6293 1.1652
-4 1 7 25.5914 -0.1776
-4 1 8 2.6778 -1.1394
-4 1 9 6.7844 0.1232
-4 1 10 1.7421 0.4593
-4 1 11 -10.5868 -0.0743
-4 1 12 -1.1697 0.2739
-4 1 13 -1.5197 -0.0351
-4 1 14 0.0380 -0.4554
-4 1 15 1.4362 0.1156
-4 1 16 -0.2787 0.1742
-4 2 1 -28.4454 -0.7389
-4 2 2 23.6547 0.3123
-4 2 3 8.4780 1.3346
-4 2 4 13.7000 -0.7743
-4 2 5 1.9540 -1.0415
-4 2 6 -1.7799 0.2370
-4 2 7 -2.1663 0.1865
-4 2 8 -5.1814 0.3025
-4 2 9 3.4196 0.3658
-4 2 10 -4.5173 -0.4167
-4 2 11 -3.4538 -0.5947
-4 2 12 6.5863 0.4525
-4 2 13 0.8338 0.3046
-4 2 14 1.3676 -0.2470
-4 2 15 1.5766 0.0607
-4 2 16 -2.7551 -0.0836
-4 3 1 45.7208 0.7502
-4 3 2 24.5042 -0.5220
-4 3 3 -11.7015 0.0758
-4 3 4 15.7803 -0.0421
-4 3 5 -28.3358 -0.3283
-4 3 6 -24.9640 0.6596
-4 3 7 18.0716 0.5252
-4 3 8 6.3471 -0.5922
-4 3 9 7.3749 -0.3596
-4 3 10 5.3963 0.2512
-4 3 11 -9.1125 -0.0196
-4 3 12 -3.1867 0.1207
-4 3 13 -2.2770 0.1948
-4 3 14 -0.3243 -0.2811
-4 3 15 1.9826 -0.0907
-4 3 16 -0.4883 0.1586
-4 4 1 -43.6067 -0.5227
-4 4 2 6.2177 -0.1769
-4 4 3 11.1576 0.8370
-4 4 4 16.7538 -0.0351
-4 4 5 4.0924 -0.6503
-4 4 6 0.3500 -0.0088
-4 4 7 -2.0873 0.0612
-4 4 8 -9.0679 0.0996
-4 4 9 4.5055 0.2571
-4 4 10 -0.9007 -0.0417
-4 4 11 -5.4084 -0.3759
-4 4 12 4.7107 0.0502
-4 4 13 1.2912 0.2608
-4 4 14 0.5923 -0.0902
-4 4 15 2.4073 0.0378
-4 4 16 -1.4459 -0.0455
-4 5 1 18.0237 0.4467
-4 5 2 30.3371 -0.0388
-4 5 3 -11.9363 -0.1093
-4 5 4 18.8836 0.0189
-4 5 5 -10.9869 -0.2693
-4 5 6 -30.8283 -0.0774
-4 5 7 7.1905 0.4341
-4 5 8 6.4656 0.1658
-4 5 9 7.1495 -0.2648
-4 5 10 8.9064 -0.0522
-4 5 11 -5.9711 0.0088
-4 5 12 -4.1367 -0.0446
-4 5 13 -3.1897 0.1574
-4 5 14 -1.5681 -0.0058
-4 5 15 2.2172 -0.1604
-4 6 1 -41.2346 -0.2806
-4 6 2 -11.4810 -0.0639
-4 6 3 5.9727 0.2305
-4 6 4 18.9102 -0.0653
-4 6 5 6.1696 -0.1845
-4 6 6 2.2776 0.0534
-4 6 7 1.2125 0.0370
-4 6 8 -12.5360 0.0291
-4 6 9 2.1685 0.0443
-4 6 10 3.0140 -0.0139
-4 6 11 -5.2322 -0.0292
-4 6 12 2.8041 -0.0074
-4 6 13 1.5082 0.0690
-4 6 14 -0.4308 -0.0099
-4 6 15 2.1536 0.0361
-4 7 1 -4.7216 0.0273
-4 7 2 28.4246 0.1651
-4 7 3 -12.3131 -0.0107
-4 7 4 13.8569 -0.0231
-4 7 5 4.7352 0.0131
-4 7 6 -26.8900 -0.3433
-4 7 7 -2.0534 -0.1430
-4 7 8 3.8396 0.3406
-4 7 9 5.0929 0.1304
-4 7 10 10.9372 -0.1285
-4 7 11 -1.6731 -0.0096
-4 7 12 -3.4116 -0.0664
-4 7 13 -3.2864 -0.0116
-4 7 14 -3.0677 0.1197
-4 7 15 1.3150 -0.0760
-4 8 1 -27.7481 -0.2489
-4 8 2 -20.8075 0.1716
-4 8 3 -4.1293 0.1613
-4 8 4 18.0291 -0.3152
-4 8 5 8.1696 -0.1313
-4 8 6 2.3544 0.1319
-4 8 7 6.2760 0.0693
-4 8 8 -12.8119 0.0656
-4 8 9 -2.7379 -0.0048
-4 8 10 5.1563 -0.1307
-4 8 11 -3.5260 0.0486
-4 8 12 1.6326 0.1247
-4 8 13 1.9304 -0.0020
-4 8 14 -1.0802 -0.0011
-4 8 15 1.1819 0.0532
-4 9 1 -15.3873 -0.0898
-4 9 2 23.1589 0.0716
-4 9 3 -10.6195 0.1130
-4 9 4 4.0521 -0.0358
-4 9 5 12.8591 0.1664
-4 9 6 -17.4039 -0.1084
-4 9 7 -6.7428 -0.3914
-4 9 8 0.5399 0.0093
-4 9 9 1.7084 0.2471
-4 9 10 10.3372 -0.0114
-4 9 11 2.1412 -0.0359
-4 9 12 -1.3226 -0.0138
-4 9 13 -2.0525 -0.0738
-4 9 14 -3.4819 0.0750
-4 9 15 -0.3601 0.0388
-4 10 1 -13.2952 -0.2535
-4 10 2 -20.0057 0.1197
-4 10 3 -13.6896 0.2858
-4 10 4 13.5290 -0.1985
-4 10 5 10.2859 -0.2127
-4 10 6 0.7392 0.0389
-4 10 7 10.0616 0.0452
-4 10 8 -9.0226 0.0631
-4 10 9 -7.6695 0.0401
-4 10 10 4.4549 -0.0957
-4 10 11 -1.7603 -0.0520
-4 10 12 1.1013 0.1221
-4 10 13 2.6230 0.0319
-4 10 14 -0.8697 0.0062
-4 10 15 0.3436 0.0791
-4 11 1 -15.4026 -0.0001
-4 11 2 17.7878 -0.0375
-4 11 3 -6.1400 0.0797
-4 11 4 -4.7205 0.0028
-4 11 5 12.7480 0.0928
-4 11 6 -7.9812 0.0968
-4 11 7 -6.7742 -0.1272
-4 11 8 -1.6142 -0.1603
-4 11 9 -1.5241 0.0403
-4 11 10 7.4901 0.0434
-4 11 11 3.8184 -0.0251
-4 11 12 0.7547 -0.0186
-4 11 13 -0.1964 -0.0190
-4 11 14 -2.2699 0.0102
-4 11 15 -1.3579 0.0760
-4 12 1 -3.7580 -0.1479
-4 12 2 -13.1997 -0.0102
-4 12 3 -18.8647 0.1333
-4 12 4 6.5749 0.0622
-4 12 5 11.8670 -0.0704
-4 12 6 -0.7120 -0.0563
-4 12 7 10.6634 -0.0322
-4 12 8 -2.9436 0.0020
-4 12 9 -9.9636 -0.0026
-4 12 10 1.7675 0.0277
-4 12 11 -1.1228 -0.0435
-4 12 12 0.5353 -0.0038
-4 12 13 3.0491 0.0100
-4 12 14 -0.0690 0.0068
-4 12 15 0.1527 0.0766
-4 13 1 -10.3756 0.0458
-4 13 2 13.4603 -0.0206
-4 13 3 -0.5250 -0.0206
-4 13 4 -9.0271 0.0493
-4 13 5 8.0584 -0.0143
-4 13 6 -2.2239 -0.0107
-4 13 7 -4.2438 0.1212
-4 13 8 -1.8131 0.0377
-4 13 9 -3.2849 -0.0875
-4 13 10 4.1521 -0.0348
-4 13 11 3.2806 0.0110
-4 13 12 1.6099 -0.0604
-4 13 13 0.9716 0.0178
-4 13 14 -0.5861 0.0078
-4 14 1 0.4039 -0.0463
-4 14 2 -5.1476 0.0509
-4 14 3 -19.1223 -0.1168
-4 14 4 -0.6046 0.0502
-4 14 5 11.7793 0.1343
-4 14 6 -0.8509 0.0062
-4 14 7 8.6055 -0.0622
-4 14 8 2.4909 -0.0262
-4 14 9 -8.9000 -0.0917
-4 14 10 -0.8265 0.0262
-4 14 11 -1.4611 0.0550
-4 14 12 -0.3813 -0.0382
-4 14 13 2.7033 -0.0593
-4 14 14 0.5769 -0.0256
-4 15 1 -4.9640 0.0080
-4 15 2 10.1986 0.0240
-4 15 3 4.4067 -0.0578
-4 15 4 -9.0961 0.0733
-4 15 5 2.7666 0.0080
-4 15 6 -0.4560 -0.1659
-4 15 7 -1.8275 0.0367
-4 15 8 -0.6718 0.1959
-4 15 9 -3.2547 0.0088
-4 15 10 1.8998 -0.0956
-4 15 11 1.9347 0.0187
-4 15 12 1.3524 -0.0525
-4 15 13 1.0824 0.0042
-4 15 14 0.0809 0.0307
-4 16 1 0.5025 -0.0411
-4 16 2 1.4128 0.1540
-4 16 3 -15.8373 -0.1151
-4 16 4 -6.0895 -0.1074
-4 16 5 10.0095 0.1140
-4 16 6 -0.0494 0.0964
-4 16 7 5.5345 -0.0143
-4 16 8 5.4346 0.0043
-4 16 9 -5.9907 -0.0730
-4 16 10 -2.1205 -0.0523
-4 16 11 -1.8182 0.0370
-4 16 12 -1.1558 0.0177
-4 16 13 1.7482 -0.0591
-4 16 14 0.7554 -0.0563
-4 17 1 -1.2848 -0.0090
-4 17 2 7.6252 -0.0028
-4 17 3 7.8813 -0.0479
-4 17 4 -6.4779 0.0638
-4 17 5 -1.1180 0.0714
-4 17 6 -1.0440 -0.0992
-4 17 7 -0.8427 -0.0963
-4 17 8 0.4308 0.0812
-4 17 9 -2.1868 0.0800
-4 17 10 0.9847 -0.0545
-4 17 11 0.9859 -0.0159
-4 17 12 0.8330 -0.0176
-4 17 13 0.9030 0.0022
-4 18 1 -1.8410 -0.0414
-4 18 2 4.8898 0.0870
-4 18 3 -10.7471 0.0297
-4 18 4 -9.2446 -0.0794
-4 18 5 7.5413 -0.0268
-4 18 6 1.2085 0.0496
-4 18 7 2.8004 0.0251
-4 18 8 5.9039 0.0264
-4 18 9 -3.0259 0.0287
-4 18 10 -2.4663 -0.0090
-4 18 11 -1.9402 -0.0680
-4 18 12 -1.2647 -0.0022
-4 18 13 0.7675 -0.0020
-4 19 1 0.2145 0.0328
-4 19 2 5.3320 -0.0515
-4 19 3 9.5565 -0.0581
-4 19 4 -2.5192 0.0396
-4 19 5 -3.0247 0.0289
-4 19 6 -2.4394 0.0409
-4 19 7 -0.9972 -0.0087
-4 19 8 0.7791 -0.0455
-4 19 9 -1.0360 -0.0157
-4 19 10 0.7999 -0.0024
-4 19 11 0.5443 -0.0399
-4 19 12 0.4298 -0.0291
-4 19 13 0.8956 0.0176
-4 20 1 -3.9966 0.0218
-4 20 2 4.7644 -0.0469
-4 20 3 -5.6442 0.0333
-4 20 4 -10.3768 0.0788
-4 20 5 4.8473 -0.0347
-4 20 6 2.7212 -0.0511
-4 20 7 1.2618 -0.0006
-4 20 8 4.8785 0.0025
-4 20 9 -0.6441 0.0589
-4 20 10 -2.2555 0.1313
-4 20 11 -2.2660 -0.0564
-4 20 12 -0.9874 -0.0915
-4 21 1 0.0648 0.0681
-4 21 2 3.1466 -0.0357
-4 21 3 9.3183 -0.0759
-4 21 4 1.4469 0.0343
-4 21 5 -2.9020 -0.0650
-4 21 6 -3.7432 0.0266
-4 21 7 -1.7519 0.1127
-4 21 8 0.5143 0.0222
-4 21 9 -0.2252 -0.1018
-4 21 10 0.9308 -0.0278
-4 21 11 0.3453 -0.0185
-4 21 12 0.1213 -0.0649
-4 22 1 -3.8627 0.0773
-4 22 2 2.5277 -0.0607
-4 22 3 -1.9507 -0.0669
-4 22 4 -9.9163 0.1150
-4 22 5 1.8992 0.0545
-4 22 6 3.7431 -0.0552
-4 22 7 1.1563 -0.0320
-4 22 8 3.3282 -0.0212
-4 22 9 0.9735 -0.0034
-4 22 10 -1.2344 0.1690
-4 22 11 -2.5585 0.0724
-4 23 1 -0.5862 0.0343
-4 23 2 1.1894 0.0178
-4 23 3 7.5734 -0.0507
-4 23 4 4.2146 0.0486
-4 23 5 -1.2258 -0.0743
-4 23 6 -4.1525 -0.0459
-4 23 7 -2.7669 0.0539
-4 23 8 -0.2155 0.0917
-4 23 9 0.0524 -0.0357
-4 23 10 1.2084 -0.0828
-4 23 11 0.3437 0.0034
-4 24 1 -2.0369 0.0520
-4 24 2 0.4177 0.0046
-4 24 3 0.0444 -0.0665
-4 24 4 -8.2923 0.0409
-4 24 5 -0.7671 0.0618
-4 24 6 3.4309 -0.0068
-4 24 7 1.8157 -0.0171
-4 24 8 2.0145 -0.0022
-4 24 9 1.4421 -0.0319
-4 24 10 0.2390 0.0732
-4 24 11 -2.0217 0.1308
-4 25 1 -0.8858 -0.0413
-4 25 2 -0.1668 0.0091
-4 25 3 5.0192 -0.0006
-4 25 4 5.1979 0.0561
-4 25 5 0.8958 -0.0247
-4 25 6 -3.1662 -0.0003
-4 25 7 -3.2789 -0.0191
-4 25 8 -1.1458 -0.0182
-4 25 9 -0.3847 0.0561
-4 25 10 1.2278 -0.0790
-4 26 1 -0.3572 -0.0330
-4 26 2 -0.8153 -0.0010
-4 26 3 0.9166 0.0240
-4 26 4 -6.0912 0.0283
-4 26 5 -2.3336 0.0093
-4 26 6 2.0070 -0.0148
-4 26 7 2.1781 -0.0033
-4 26 8 1.3927 0.0198
-4 26 9 0.9490 0.0213
-4 27 1 -0.9619 -0.0666
-4 27 2 -0.5602 -0.0712
-4 27 3 2.4488 0.0013
-4 27 4 4.4672 0.0446
-4 27 5 2.2339 -0.0198
-4 27 6 -1.3815 0.0607
-4 27 7 -2.6188 0.0895
-4 27 8 -1.4719 -0.1327
-4 27 9 -1.1039 0.0298
-4 28 1 0.8109 -0.1091
-4 28 2 -1.5537 -0.0920
-4 28 3 1.0862 0.0500
-4 28 4 -3.8410 0.0688
-4 28 5 -2.6427 0.0181
-4 28 6 0.4649 -0.0382
-4 28 7 1.7227 -0.0233
-4 28 8 1.2778 -0.0122
-4 29 1 -1.2703 0.0047
-4 29 2 -0.2085 -0.1144
-4 29 3 0.7580 -0.0530
-4 29 4 2.7109 0.0128
-4 29 5 2.2350 -0.0337
-4 29 6 -0.0754 -0.0289
-4 29 7 -1.3341 0.2083
-4 30 1 1.9621 -0.1099
-4 30 2 -1.6790 -0.1654
-4 30 3 0.6802 -0.0041
-4 30 4 -1.8955 0.0427
-4 30 5 -2.0527 0.0490
-4 30 6 -0.4711 -0.0028
-4 31 1 -1.5828 0.1093
-4 31 2 0.0938 -0.0538
-4 31 3 0.3259 -0.0821
-4 31 4 1.0809 -0.0372
-4 31 5 1.3465 0.0108
-4 32 1 2.5727 -0.0139
-4 32 2 -0.9411 -0.1553
-4 32 3 0.0991 -0.0336
-3 0 2 -2.7014 1.1368
-3 0 4 -1.6905 -1.5245
-3 0 6 22.3208 0.2026
-3 0 8 -4.9836 0.8822
-3 0 10 -14.7922 -1.0049
-3 0 12 8.8933 0.6951
-3 0 14 4.4769 -0.1456
-3 0 16 -2.9897 -0.2191
-3 1 1 102.5553 0.1909
-3 1 2 16.4554 -0.2829
-3 1 3 -7.0642 0.4746
-3 1 4 6.0962 -0.9175
-3 1 5 -46.4359 0.0588
-3 1 6 -9.6298 1.4989
-3 1 7 18.3660 -0.0731
-3 1 8 2.8020 -1.0480
-3 1 9 7.7658 -0.0077
-3 1 10 0.5718 0.2268
-3 1 11 -3.9791 0.0832
-3 1 12 -0.0464 0.4547
-3 1 13 -3.8980 -0.1554
-3 1 14 0.3257 -0.4781
-3 1 15 -1.4994 0.1109
-3 1 16 -0.8644 0.1866
-3 2 1 -8.5052 -0.5986
-3 2 2 -5.8199 0.3918
-3 2 3 5.8191 1.3585
-3 2 4 1.4195 -0.7080
-3 2 5 -8.6800 -0.7255
-3 2 6 20.1332 0.0696
-3 2 7 4.2459 -0.2237
-3 2 8 -5.6996 0.5053
-3 2 9 4.5604 0.6404
-3 2 10 -13.0489 -0.5095
-3 2 11 -5.6141 -0.5760
-3 2 12 7.7958 0.3743
-3 2 13 0.7163 0.2350
-3 2 14 4.2616 -0.1416
-3 2 15 1.6208 0.2211
-3 2 16 -2.5290 -0.0962
-3 3 1 69.5947 0.5020
-3 3 2 40.9207 -0.2866
-3 3 3 -1.8549 0.3987
-3 3 4 16.8007 -0.3925
-3 3 5 -35.4725 -0.5616
-3 3 6 -24.7988 0.7891
-3 3 7 10.2495 0.6006
-3 3 8 6.2517 -0.5306
-3 3 9 9.6159 -0.3243
-3 3 10 2.4064 0.1161
-3 3 11 -4.0660 -0.0518
-3 3 12 -0.3916 0.2523
-3 3 13 -4.1507 0.1874
-3 3 14 0.4862 -0.2827
-3 3 15 -0.1028 -0.1223
-3 3 16 -1.9273 0.1251
-3 4 1 -12.6028 -0.3138
-3 4 2 -13.6812 -0.0960
-3 4 3 7.3760 0.8687
-3 4 4 9.3344 0.0201
-3 4 5 -13.6291 -0.4510
-3 4 6 14.6367 0.0237
-3 4 7 7.9579 -0.1814
-3 4 8 -7.6284 0.1108
-3 4 9 7.3519 0.4296
-3 4 10 -8.3523 -0.0575
-3 4 11 -9.5053 -0.3719
-3 4 12 5.0466 0.0261
-3 4 13 0.7461 0.2111
-3 4 14 3.5264 -0.0695
-3 4 15 2.7283 0.1356
-3 4 16 -1.5370 0.0403
-3 5 1 23.3605 0.3480
-3 5 2 46.5866 -0.0800
-3 5 3 3.8691 0.0899
-3 5 4 22.9750 0.0772
-3 5 5 -18.3477 -0.4117
-3 5 6 -30.0748 -0.1270
-3 5 7 -1.2563 0.4354
-3 5 8 4.8328 0.1142
-3 5 9 11.3057 -0.2225
-3 5 10 5.4006 0.0031
-3 5 11 -3.1474 -0.0515
-3 5 12 -0.8057 -0.0645
-3 5 13 -4.6299 0.1833
-3 5 14 -0.5519 0.0546
-3 5 15 1.4514 -0.1639
-3 5 16 -1.5935 -0.0236
-3 6 1 -10.7160 -0.2181
-3 6 2 -21.8427 0.0158
-3 6 3 1.8249 0.2139
-3 6 4 18.0286 0.0072
-3 6 5 -13.0464 -0.1090
-3 6 6 7.8082 0.0748
-3 6 7 11.3194 -0.0099
-3 6 8 -9.6507 0.0636
-3 6 9 7.0230 0.0969
-3 6 10 -2.2652 -0.0213
-3 6 11 -10.5852 -0.0358
-3 6 12 1.9531 -0.0266
-3 6 13 0.0604 0.0600
-3 6 14 2.1664 -0.0019
-3 6 15 3.0732 0.0251
-3 6 16 -0.6721 0.0711
-3 7 1 -12.4475 0.0477
-3 7 2 36.3067 0.1101
-3 7 3 6.0389 -0.1141
-3 7 4 22.8523 0.1198
-3 7 5 -2.3718 0.1074
-3 7 6 -25.3089 -0.3990
-3 7 7 -10.0309 -0.1649
-3 7 8 -0.8274 0.2381
-3 7 9 10.6130 0.0615
-3 7 10 8.3761 -0.0129
-3 7 11 -0.7272 0.0400
-3 7 12 -0.2789 -0.1570
-3 7 13 -4.6274 -0.0458
-3 7 14 -2.5201 0.1978
-3 7 15 1.7140 -0.0138
-3 8 1 -5.0511 -0.3353
-3 8 2 -24.9062 0.2171
-3 8 3 -9.5797 0.1099
-3 8 4 22.4414 -0.2604
-3 8 5 -7.5627 -0.0980
-3 8 6 1.1927 0.0710
-3 8 7 14.0200 0.0433
-3 8 8 -9.8410 0.1688
-3 8 9 3.5749 0.0336
-3 8 10 2.9284 -0.1443
-3 8 11 -8.9059 0.0436
-3 8 12 -0.1941 0.1048
-3 8 13 -0.6482 -0.0106
-3 8 14 0.4635 0.0330
-3 8 15 2.6376 -0.0148
-3 9 1 -26.7534 -0.0675
-3 9 2 20.8961 0.1273
-3 9 3 4.6654 -0.0886
-3 9 4 17.8969 -0.0608
-3 9 5 7.0900 0.3253
-3 9 6 -15.4468 -0.0932
-3 9 7 -12.4274 -0.3942
-3 9 8 -7.5104 -0.0378
-3 9 9 6.8122 0.1410
-3 9 10 9.5704 0.0218
-3 9 11 2.1001 0.0667
-3 9 12 1.4912 -0.0439
-3 9 13 -3.2130 -0.1450
-3 9 14 -3.9760 0.1028
-3 9 15 0.4973 0.1335
-3 10 1 0.5987 -0.3346
-3 10 2 -20.6749 0.1138
-3 10 3 -21.3065 0.2523
-3 10 4 19.6833 -0.1763
-3 10 5 0.1711 -0.1873
-3 10 6 -3.6847 -0.0121
-3 10 7 14.7805 -0.0308
-3 10 8 -7.2093 0.1193
-3 10 9 -1.1306 0.0866
-3 10 10 5.2766 -0.0916
-3 10 11 -5.8255 -0.0498
-3 10 12 -0.9232 0.1298
-3 10 13 -0.6857 0.0193
-3 10 14 -0.8113 0.0431
-3 10 15 1.6718 0.0290
-3 11 1 -24.1712 0.0092
-3 11 2 9.1748 0.0334
-3 11 3 2.1682 -0.0065
-3 11 4 11.6245 -0.0991
-3 11 5 9.6429 0.1456
-3 11 6 -6.4520 0.1185
-3 11 7 -9.0108 -0.1370
-3 11 8 -11.5458 -0.1579
-3 11 9 1.2339 0.0174
-3 11 10 8.1799 0.0286
-3 11 11 3.6892 0.0041
-3 11 12 3.3390 0.0122
-3 11 13 -0.7015 -0.0421
-3 11 14 -3.6519 -0.0070
-3 11 15 -0.8331 0.1379
-3 12 1 4.0301 -0.1366
-3 12 2 -11.6175 -0.0465
-3 12 3 -27.8423 0.1288
-3 12 4 11.1634 0.0825
-3 12 5 6.5470 -0.0765
-3 12 6 -5.5209 -0.0414
-3 12 7 13.1217 -0.0625
-3 12 8 -2.8517 -0.0180
-3 12 9 -4.5239 -0.0072
-3 12 10 4.5920 0.0402
-3 12 11 -3.2083 -0.0382
-3 12 12 -0.7863 0.0264
-3 12 13 -0.1474 0.0252
-3 12 14 -1.0851 0.0259
-3 12 15 0.7357 0.0668
-3 13 1 -15.2353 0.0943
-3 13 2 3.4185 -0.0210
-3 13 3 0.4515 -0.0264
-3 13 4 6.5315 0.0430
-3 13 5 8.2134 -0.0236
-3 13 6 -1.3953 -0.0315
-3 13 7 -3.3667 0.0777
-3 13 8 -11.2169 0.0115
-3 13 9 -3.4883 -0.0479
-3 13 10 5.0343 0.0069
-3 13 11 3.4720 -0.0339
-3 13 12 4.0112 -0.0593
-3 13 13 1.3394 0.0519
-3 13 14 -2.0470 0.0080
-3 13 15 -1.0021 0.0526
-3 14 1 5.1160 0.0126
-3 14 2 -1.8068 0.0286
-3 14 3 -27.6046 -0.1190
-3 14 4 1.1261 0.0881
-3 14 5 9.1313 0.0949
-3 14 6 -4.7026 0.0263
-3 14 7 10.2039 0.0003
-3 14 8 1.2441 -0.0233
-3 14 9 -5.3271 -0.1393
-3 14 10 2.4932 0.0175
-3 14 11 -1.9555 0.0653
-3 14 12 -0.5937 -0.0141
-3 14 13 0.2742 -0.0186
-3 14 14 -0.6601 -0.0128
-3 15 1 -6.9866 0.0888
-3 15 2 1.8516 -0.0061
-3 15 3 0.0762 -0.0985
-3 15 4 3.3463 0.1419
-3 15 5 5.5086 0.0404
-3 15 6 -0.0002 -0.1911
-3 15 7 0.9299 -0.0120
-3 15 8 -7.8840 0.1332
-3 15 9 -5.4346 0.0147
-3 15 10 1.9380 -0.0103
-3 15 11 2.1869 -0.0135
-3 15 12 3.5855 -0.1045
-3 15 13 2.0041 0.0242
-3 15 14 -0.7699 0.0732
-3 16 1 4.2306 -0.0087
-3 16 2 5.9845 0.1684
-3 16 3 -22.3807 -0.1131
-3 16 4 -6.7937 -0.0709
-3 16 5 8.2082 0.0820
-3 16 6 -2.9961 0.0747
-3 16 7 7.2996 0.0484
-3 16 8 3.9199 0.0660
-3 16 9 -4.1138 -0.0870
-3 16 10 0.6319 -0.0759
-3 16 11 -1.6824 0.0618
-3 16 12 -0.5348 0.0452
-3 16 13 0.2505 -0.0239
-3 16 14 -0.2585 -0.0406
-3 17 1 -1.9332 0.0508
-3 17 2 2.3337 -0.0082
-3 17 3 0.7391 -0.1107
-3 17 4 2.1809 0.0956
-3 17 5 3.0040 0.1301
-3 17 6 -0.6921 -0.0949
-3 17 7 2.5924 -0.1150
-3 17 8 -4.3344 0.0457
-3 17 9 -4.9580 0.0513
-3 17 10 0.1763 -0.0148
-3 17 11 0.8244 -0.0200
-3 17 12 2.8471 -0.0652
-3 17 13 1.9272 -0.0338
-3 17 14 -0.3841 0.0789
-3 18 1 1.9854 -0.0518
-3 18 2 10.3157 0.1071
-3 18 3 -14.7948 0.0609
-3 18 4 -11.3334 -0.0612
-3 18 5 5.6077 -0.0324
-3 18 6 -1.4707 0.0362
-3 18 7 4.8180 0.0220
-3 18 8 5.0367 0.0624
-3 18 9 -2.0333 0.0591
-3 18 10 -0.4696 -0.0186
-3 18 11 -1.8801 -0.0346
-3 18 12 -0.4329 0.0648
-3 18 13 0.1067 0.0295
-3 19 1 -0.6845 0.0547
-3 19 2 3.2409 -0.0556
-3 19 3 1.7603 -0.0682
-3 19 4 2.6809 0.0286
-3 19 5 1.7214 0.0482
-3 19 6 -2.0564 0.0468
-3 19 7 2.2904 -0.0087
-3 19 8 -2.0949 -0.0352
-3 19 9 -3.7364 -0.0016
-3 19 10 -0.3083 -0.0128
-3 19 11 -0.1298 -0.0705
-3 19 12 2.0464 -0.0442
-3 19 13 1.8031 -0.0472
-3 20 1 -0.1404 0.0041
-3 20 2 10.8374 -0.0603
-3 20 3 -7.1837 0.0756
-3 20 4 -12.7876 0.0886
-3 20 5 2.5102 -0.0429
-3 20 6 -0.1731 -0.0145
-3 20 7 3.0124 -0.0120
-3 20 8 4.8231 -0.0256
-3 20 9 0.1739 0.0625
-3 20 10 -0.6819 0.1340
-3 20 11 -2.3776 -0.0394
-3 20 12 -0.4782 0.0087
-3 20 13 0.0876 0.0693
-3 21 1 -2.3182 0.0697
-3 21 2 3.1579 -0.0779
-3 21 3 2.4865 -0.0387
-3 21 4 3.7353 0.0471
-3 21 5 2.0238 -0.0765
-3 21 6 -2.9381 0.0036
-3 21 7 1.0502 0.1081
-3 21 8 -1.0546 0.0279
-3 21 9 -2.7523 -0.0338
-3 21 10 -0.2352 -0.0141
-3 21 11 -0.5672 -0.0806
-3 21 12 1.1441 -0.0735
-3 22 1 -0.8578 0.0813
-3 22 2 8.7597 -0.0838
-3 22 3 -1.2941 -0.0593
-3 22 4 -11.7721 0.1198
-3 22 5 -0.6658 0.0249
-3 22 6 0.5401 -0.0143
-3 22 7 2.1664 -0.0112
-3 22 8 3.7017 -0.0340
-3 22 9 1.8279 -0.0513
-3 22 10 0.1903 0.1531
-3 22 11 -2.5884 0.0586
-3 22 12 -0.8756 -0.0159
-3 23 1 -4.3220 0.0284
-3 23 2 1.5971 -0.0496
-3 23 3 2.4715 -0.0273
-3 23 4 4.2972 0.0929
-3 23 5 3.1186 -0.0630
-3 23 6 -2.6141 -0.0857
-3 23 7 -0.2364 0.0540
-3 23 8 -0.8493 0.0702
-3 23 9 -2.0894 0.0153
-3 23 10 -0.0572 -0.0238
-3 23 11 -0.5418 -0.0381
-3 24 1 -0.4650 0.0592
-3 24 2 5.9599 0.0246
-3 24 3 2.2191 -0.0795
-3 24 4 -9.0382 0.0230
-3 24 5 -3.1321 0.0283
-3 24 6 0.1331 0.0053
-3 24 7 1.9298 -0.0351
-3 24 8 2.3555 0.0453
-3 24 9 2.1948 -0.0638
-3 24 10 1.5266 0.0287
-3 24 11 -1.7803 0.0986
-3 25 1 -4.8423 -0.0398
-3 25 2 -0.4184 -0.0391
-3 25 3 1.5310 -0.0075
-3 25 4 4.0622 0.0820
-3 25 5 3.8726 0.0226
-3 25 6 -1.3677 -0.0327
-3 25 7 -0.6590 -0.0021
-3 25 8 -1.0774 -0.0217
-3 25 9 -1.8182 0.0546
-3 25 10 0.0171 -0.0258
-3 26 1 0.0974 -0.0555
-3 26 2 3.3735 0.0399
-3 26 3 3.6408 0.0519
-3 26 4 -5.6416 -0.0005
-3 26 5 -4.0089 -0.0288
-3 26 6 -0.9401 0.0229
-3 26 7 1.5778 -0.1024
-3 26 8 1.4090 0.0455
-3 26 9 1.3612 0.0544
-3 26 10 1.9988 -0.0430
-3 27 1 -4.2866 -0.0423
-3 27 2 -1.5266 -0.0704
-3 27 3 0.0619 0.0005
-3 27 4 3.0533 0.0291
-3 27 5 3.8331 0.0350
-3 27 6 -0.2752 0.0505
-3 27 7 -0.0394 0.0986
-3 27 8 -0.8877 -0.0848
-3 27 9 -1.7847 0.0184
-3 28 1 0.7607 -0.1395
-3 28 2 1.1990 -0.1124
-3 28 3 3.4471 0.1078
-3 28 4 -2.6456 0.0882
-3 28 5 -3.3856 -0.0549
-3 28 6 -1.6266 0.0551
-3 28 7 0.9061 -0.1088
-3 28 8 1.0021 -0.0788
-3 29 1 -3.7050 0.0231
-3 29 2 -1.5476 -0.0666
-3 29 3 -0.9610 -0.0197
-3 29 4 1.4625 -0.0198
-3 29 5 3.1355 -0.0022
-3 29 6 -0.0321 0.0013
-3 29 7 0.5925 0.1866
-3 29 8 0.0344 0.0064
-3 30 1 1.6815 -0.0815
-3 30 2 -0.0745 -0.2514
-3 30 3 2.2059 -0.0142
-3 30 4 -0.6930 0.1379
-3 30 5 -2.1226 -0.0451
-3 30 6 -1.5284 0.0667
-3 30 7 0.2284 0.0017
-3 31 1 -2.9933 0.0560
-3 31 2 -1.2242 0.0101
-3 31 3 -0.9219 -0.0250
-3 31 4 0.0066 -0.0553
-3 31 5 2.0629 -0.0019
-3 32 1 2.1996 0.0888
-3 32 2 -0.1545 -0.2073
-3 32 3 0.8339 -0.1529
-3 32 4 0.1140 0.0837
-3 33 1 -1.7546 0.0100
-3 33 2 -0.9551 0.0811
-2 0 2 -41.8647 1.2093
-2 0 4 -25.0487 -1.1808
-2 0 6 41.5928 -0.1977
-2 0 8 -0.7232 1.1418
-2 0 10 -19.8584 -0.9461
-2 0 12 6.2138 0.3798
-2 0 14 5.5950 0.1272
-2 0 16 -0.5887 -0.3466
-2 1 1 102.3427 -0.2978
-2 1 2 17.8117 0.2340
-2 1 3 3.2471 0.3673
-2 1 4 4.0026 -1.3991
-2 1 5 -34.7350 0.0419
-2 1 6 -6.5191 1.5566
-2 1 7 5.1804 0.0633
-2 1 8 2.7729 -0.7566
-2 1 9 2.9080 -0.1407
-2 1 10 -1.3729 -0.0714
-2 1 11 5.8694 0.2089
-2 1 12 1.2166 0.5757
-2 1 13 -3.7854 -0.1997
-2 1 14 0.7647 -0.4758
-2 1 15 -4.7248 0.0663
-2 1 16 -1.1695 0.0501
-2 2 1 24.3744 -0.3917
-2 2 2 -37.4560 0.4912
-2 2 3 1.3037 1.1862
-2 2 4 -20.8350 -0.5704
-2 2 5 -18.9847 -0.2670
-2 2 6 36.7140 -0.0391
-2 2 7 8.9590 -0.5983
-2 2 8 -0.4355 0.5892
-2 2 9 5.4075 0.8135
-2 2 10 -18.1825 -0.4536
-2 2 11 -5.9105 -0.4726
-2 2 12 5.2776 0.1952
-2 2 13 0.2590 0.0828
-2 2 14 5.6284 0.0226
-2 2 15 0.5912 0.3333
-2 2 16 -0.5562 -0.1094
-2 3 1 65.8711 0.0783
-2 3 2 43.4078 -0.0345
-2 3 3 11.6983 0.6168
-2 3 4 11.8301 -0.6737
-2 3 5 -27.3767 -0.7202
-2 3 6 -16.3064 0.7597
-2 3 7 -1.7943 0.5963
-2 3 8 5.9470 -0.3520
-2 3 9 6.2845 -0.2260
-2 3 10 -2.8858 -0.0562
-2 3 11 3.8727 -0.0868
-2 3 12 2.8378 0.3297
-2 3 13 -3.5072 0.2102
-2 3 14 1.8352 -0.2669
-2 3 15 -2.7835 -0.1214
-2 3 16 -2.6548 -0.0156
-2 4 1 37.0335 -0.0088
-2 4 2 -28.0031 0.0124
-2 4 3 2.6520 0.7824
-2 4 4 -9.3827 0.0580
-2 4 5 -31.2273 -0.1670
-2 4 6 24.5414 0.0803
-2 4 7 14.5934 -0.3747
-2 4 8 -0.1994 0.1044
-2 4 9 9.8890 0.5451
-2 4 10 -13.3462 -0.0262
-2 4 11 -10.4558 -0.3103
-2 4 12 2.7206 -0.0026
-2 4 13 -0.1940 0.1002
-2 4 14 5.5344 -0.0342
-2 4 15 1.3453 0.1816
-2 4 16 -0.6258 0.1128
-2 5 1 15.3390 0.1960
-2 5 2 46.2944 -0.0799
-2 5 3 21.9646 0.2936
-2 5 4 18.6444 0.1329
-2 5 5 -15.9951 -0.5057
-2 5 6 -18.2663 -0.1777
-2 5 7 -11.2999 0.3802
-2 5 8 3.5730 0.0692
-2 5 9 10.5015 -0.1330
-2 5 10 -1.8218 0.0462
-2 5 11 1.7187 -0.0979
-2 5 12 3.1413 -0.0952
-2 5 13 -3.5039 0.2191
-2 5 14 1.6705 0.0823
-2 5 15 -0.3143 -0.1106
-2 5 16 -2.4311 -0.1139
-2 6 1 35.4212 -0.0021
-2 6 2 -20.0189 0.1031
-2 6 3 1.2546 0.1603
-2 6 4 5.1524 0.0832
-2 6 5 -33.2352 0.0102
-2 6 6 10.3300 0.0734
-2 6 7 16.1742 -0.0577
-2 6 8 -0.7712 0.0973
-2 6 9 12.1271 0.1735
-2 6 10 -6.2968 0.0009
-2 6 11 -12.2445 -0.0526
-2 6 12 -0.4896 -0.0302
-2 6 13 -1.7160 0.0515
-2 6 14 4.6861 0.0154
-2 6 15 2.3779 -0.0325
-2 6 16 -0.8069 0.1197
-2 7 1 -22.3765 0.0563
-2 7 2 29.5050 0.0750
-2 7 3 26.4637 -0.1471
-2 7 4 23.2455 0.2827
-2 7 5 -5.5223 0.1718
-2 7 6 -12.6909 -0.3982
-2 7 7 -17.3030 -0.1485
-2 7 8 -3.8647 0.1166
-2 7 9 12.3426 -0.0104
-2 7 10 1.0551 0.0902
-2 7 11 0.8906 0.0938
-2 7 12 3.2332 -0.2307
-2 7 13 -3.5864 -0.0550
-2 7 14 0.1778 0.2088
-2 7 15 1.0692 0.0578
-2 7 16 -1.2087 -0.1409
-2 8 1 26.0169 -0.2795
-2 8 2 -15.4391 0.2613
-2 8 3 -5.2582 0.0357
-2 8 4 16.3156 -0.1585
-2 8 5 -26.1135 -0.0061
-2 8 6 -1.3721 -0.0162
-2 8 7 14.7881 -0.0100
-2 8 8 -1.7695 0.2329
-2 8 9 11.2473 0.1102
-2 8 10 0.8668 -0.1101
-2 8 11 -10.6524 0.0133
-2 8 12 -2.7698 0.0654
-2 8 13 -3.6533 0.0048
-2 8 14 2.5483 0.0947
-2 8 15 3.2083 -0.0890
-2 9 1 -35.1495 -0.0715
-2 9 2 6.9082 0.1729
-2 9 3 22.3609 -0.2458
-2 9 4 25.0487 -0.0320
-2 9 5 0.9438 0.4262
-2 9 6 -4.3439 -0.0562
-2 9 7 -16.3557 -0.3213
-2 9 8 -12.5134 -0.0670
-2 9 9 10.0090 0.0164
-2 9 10 3.8072 0.0374
-2 9 11 1.2118 0.1591
-2 9 12 3.9408 -0.0625
-2 9 13 -2.7470 -0.1851
-2 9 14 -1.5980 0.0745
-2 9 15 0.8859 0.1712
-2 10 1 16.8205 -0.3517
-2 10 2 -11.5123 0.0954
-2 10 3 -14.6249 0.1814
-2 10 4 19.2931 -0.1214
-2 10 5 -14.5478 -0.0932
-2 10 6 -8.0784 -0.0712
-2 10 7 11.6676 -0.1120
-2 10 8 -2.3749 0.1361
-2 10 9 7.8396 0.1477
-2 10 10 5.6763 -0.0651
-2 10 11 -6.7523 -0.0499
-2 10 12 -3.0872 0.1067
-2 10 13 -4.5780 0.0100
-2 10 14 -0.2520 0.1002
-2 10 15 3.0005 0.0201
-2 11 1 -29.0776 -0.0170
-2 11 2 -9.0667 0.0954
-2 11 3 12.4792 -0.0930
-2 11 4 24.0060 -0.1709
-2 11 5 3.8981 0.1594
-2 11 6 1.8027 0.1328
-2 11 7 -9.8324 -0.1101
-2 11 8 -17.7601 -0.1279
-2 11 9 4.3277 -0.0127
-2 11 10 4.7293 0.0032
-2 11 11 1.6935 0.0251
-2 11 12 4.6732 0.0465
-2 11 13 -0.8046 -0.0535
-2 11 14 -2.2331 -0.0534
-2 11 15 0.0019 0.1176
-2 12 1 11.3893 -0.1104
-2 12 2 -5.8741 -0.1211
-2 12 3 -21.7321 0.0909
-2 12 4 14.3692 0.0965
-2 12 5 -4.0745 -0.0472
-2 12 6 -9.4860 -0.0411
-2 12 7 8.1929 -0.0850
-2 12 8 -2.3002 -0.0407
-2 12 9 3.6641 0.0171
-2 12 10 6.9547 0.0312
-2 12 11 -2.7661 -0.0404
-2 12 12 -1.9852 0.0506
-2 12 13 -3.8497 0.0337
-2 12 14 -2.1482 0.0336
-2 12 15 1.7802 0.1029
-2 13 1 -16.7572 0.1141
-2 13 2 -14.8209 -0.0164
-2 13 3 1.9670 -0.0321
-2 13 4 20.2447 0.0199
-2 13 5 5.1379 -0.0625
-2 13 6 4.2655 -0.0452
-2 13 7 -2.0480 0.0374
-2 13 8 -17.5332 -0.0182
-2 13 9 -1.6733 -0.0183
-2 13 10 3.3748 0.0451
-2 13 11 1.7017 -0.0769
-2 13 12 4.6567 -0.0517
-2 13 13 0.9749 0.0786
-2 13 14 -1.4839 -0.0091
-2 13 15 -0.4743 -0.0038
-2 14 1 8.9047 0.0924
-2 14 2 1.0014 -0.0459
-2 14 3 -23.4614 -0.1386
-2 14 4 5.7635 0.1141
-2 14 5 1.9183 0.0525
-2 14 6 -7.4906 0.0079
-2 14 7 5.7186 0.0481
-2 14 8 -1.5259 -0.0177
-2 14 9 0.4616 -0.1265
-2 14 10 5.4800 -0.0109
-2 14 11 -0.2531 0.0387
-2 14 12 -0.7726 0.0134
-2 14 13 -2.4173 0.0339
-2 14 14 -2.3991 -0.0187
-2 15 1 -6.1416 0.1513
-2 15 2 -13.2449 -0.0309
-2 15 3 -5.4410 -0.1185
-2 15 4 14.8009 0.1789
-2 15 5 5.1996 0.0336
-2 15 6 4.2194 -0.1951
-2 15 7 3.6000 -0.0465
-2 15 8 -13.4453 0.0523
-2 15 9 -5.1544 -0.0012
-2 15 10 0.8524 0.0715
-2 15 11 1.0898 -0.0338
-2 15 12 4.1662 -0.1527
-2 15 13 1.5780 0.0289
-2 15 14 -0.4666 0.0999
-2 16 1 7.3974 0.0431
-2 16 2 7.2801 0.1454
-2 16 3 -20.1571 -0.1222
-2 16 4 -2.2540 -0.0277
-2 16 5 3.3596 0.0408
-2 16 6 -4.8143 0.0094
-2 16 7 4.4051 0.0807
-2 16 8 -0.1349 0.1034
-2 16 9 -0.8244 -0.0587
-2 16 10 2.9423 -0.0926
-2 16 11 0.6280 0.0485
-2 16 12 0.0539 0.0547
-2 16 13 -1.4440 0.0286
-2 16 14 -1.8007 -0.0102
-2 17 1 0.2664 0.1023
-2 17 2 -8.2036 -0.0086
-2 17 3 -8.7618 -0.1502
-2 17 4 9.7174 0.1063
-2 17 5 4.2414 0.1550
-2 17 6 2.7668 -0.0830
-2 17 7 6.2933 -0.1077
-2 17 8 -8.5737 0.0110
-2 17 9 -5.7197 0.0090
-2 17 10 -1.1782 0.0287
-2 17 11 -0.0498 0.0114
-2 17 12 3.7432 -0.1130
-2 17 13 1.5027 -0.0978
-2 17 14 -0.0317 0.1067
-2 18 1 5.8700 -0.0718
-2 18 2 11.4850 0.1133
-2 18 3 -13.8228 0.0815
-2 18 4 -7.5171 -0.0327
-2 18 5 2.0430 -0.0362
-2 18 6 -2.8985 -0.0068
-2 18 7 3.4118 0.0026
-2 18 8 1.2309 0.0743
-2 18 9 -0.1930 0.0837
-2 18 10 0.8014 -0.0346
-2 18 11 0.2180 -0.0124
-2 18 12 0.6868 0.0991
-2 18 13 -0.8903 0.0492
-2 19 1 1.9172 0.0740
-2 19 2 -2.6729 -0.0458
-2 19 3 -8.8551 -0.0588
-2 19 4 6.3176 0.0024
-2 19 5 3.4709 0.0607
-2 19 6 0.6204 0.0491
-2 19 7 6.5772 0.0003
-2 19 8 -4.7042 -0.0123
-2 19 9 -4.8193 0.0182
-2 19 10 -1.9718 -0.0019
-2 19 11 -1.3464 -0.0258
-2 19 12 3.1334 -0.0337
-2 19 13 1.5281 -0.1510
-2 20 1 4.2476 -0.0351
-2 20 2 13.0206 -0.0741
-2 20 3 -6.6275 0.1185
-2 20 4 -9.5623 0.0936
-2 20 5 -0.4136 -0.0478
-2 20 6 -1.7705 0.0055
-2 20 7 2.4010 -0.0249
-2 20 8 1.6918 -0.0503
-2 20 9 1.4624 0.0557
-2 20 10 0.0687 0.0858
-2 20 11 -1.0122 -0.0260
-2 20 12 0.8340 0.0849
-2 20 13 -0.2555 0.0834
-2 21 1 -0.1066 0.0697
-2 21 2 0.8816 -0.1087
-2 21 3 -7.1614 0.0178
-2 21 4 4.2183 0.0464
-2 21 5 3.8007 -0.0733
-2 21 6 -0.9398 -0.0116
-2 21 7 5.2319 0.0958
-2 21 8 -2.1725 0.0371
-2 21 9 -3.5896 0.0378
-2 21 10 -1.8378 0.0296
-2 21 11 -2.1904 -0.0413
-2 21 12 1.9639 -0.0028
-2 22 1 2.6200 0.0778
-2 22 2 12.1678 -0.1031
-2 22 3 -0.3867 -0.0308
-2 22 4 -8.7414 0.1110
-2 22 5 -2.9736 -0.0109
-2 22 6 -1.3964 0.0189
-2 22 7 1.6819 0.0154
-2 22 8 1.1004 -0.0472
-2 22 9 2.7188 -0.0724
-2 22 10 0.9780 0.0742
-2 22 11 -1.9194 0.0225
-2 22 12 0.1123 0.0478
-2 23 1 -2.7938 0.0224
-2 23 2 1.4757 -0.1188
-2 23 3 -5.1516 0.0000
-2 23 4 2.6039 0.1275
-2 23 5 4.4231 -0.0322
-2 23 6 -0.9348 -0.1091
-2 23 7 3.4854 0.0463
-2 23 8 -0.9986 0.0551
-2 23 9 -2.4094 0.0487
-2 23 10 -1.2701 0.0546
-2 23 11 -2.1813 0.0105
-2 23 12 0.7377 0.0334
-2 24 1 1.1154 0.0652
-2 24 2 9.6779 0.0434
-2 24 3 3.8029 -0.0650
-2 24 4 -5.9160 -0.0010
-2 24 5 -4.6362 -0.0183
-2 24 6 -1.8046 0.0089
-2 24 7 1.2360 -0.0147
-2 24 8 0.0985 0.0557
-2 24 9 2.5539 -0.0600
-2 24 10 2.4101 -0.0480
-2 24 11 -1.4144 0.0342
-2 25 1 -3.8975 -0.0460
-2 25 2 0.4366 -0.0858
-2 25 3 -3.9013 -0.0319
-2 25 4 1.3276 0.0919
-2 25 5 4.1787 0.0906
-2 25 6 -0.0841 -0.0553
-2 25 7 2.6492 -0.0095
-2 25 8 -0.7529 0.0030
-2 25 9 -1.6630 0.0269
-2 25 10 -0.6646 0.0301
-2 25 11 -1.5344 0.0285
-2 26 1 0.1311 -0.0731
-2 26 2 6.3363 0.0738
-2 26 3 5.5624 0.0848
-2 26 4 -2.3489 -0.0345
-2 26 5 -4.6911 -0.0680
-2 26 6 -2.3827 0.0231
-2 26 7 0.8143 -0.1126
-2 26 8 -0.6281 0.0336
-2 26 9 1.1938 0.0850
-2 26 10 2.7154 -0.0943
-2 27 1 -3.8517 -0.0555
-2 27 2 -0.3331 -0.0648
-2 27 3 -3.4679 -0.0059
-2 27 4 0.3648 -0.0139
-2 27 5 3.2279 0.1086
-2 27 6 0.1237 0.0603
-2 27 7 2.7028 0.0438
-2 27 8 -0.3532 -0.0081
-2 27 9 -1.4032 -0.0089
-2 28 1 0.0015 -0.1231
-2 28 2 3.0562 -0.1156
-2 28 3 5.0233 0.1466
-2 28 4 0.5889 0.0715
-2 28 5 -3.3873 -0.0959
-2 28 6 -2.3788 0.0704
-2 28 7 0.5377 -0.1018
-2 28 8 -0.7405 -0.1249
-2 28 9 -0.1577 0.1357
-2 29 1 -3.7454 -0.0174
-2 29 2 -0.4393 -0.0570
-2 29 3 -3.0293 0.0381
-2 29 4 -0.5432 -0.0650
-2 29 5 2.3523 0.0293
-2 29 6 -0.5279 0.0879
-2 29 7 2.3277 0.0925
-2 29 8 0.5661 0.0670
-2 30 1 0.4272 0.0420
-2 30 2 0.8348 -0.2605
-2 30 3 3.0013 -0.0203
-2 30 4 1.9372 0.1494
-2 30 5 -1.6965 -0.0802
-2 30 6 -1.8010 0.0594
-2 30 7 0.5125 0.0458
-2 31 1 -3.2795 -0.0161
-2 31 2 -0.5105 -0.0294
-2 31 3 -2.0290 0.0417
-2 31 4 -1.2717 -0.0430
-2 31 5 1.6672 -0.0393
-2 31 6 -0.9760 0.0635
-2 32 1 0.7488 0.2677
-2 32 2 0.0342 -0.1408
-2 32 3 0.9248 -0.2005
-2 32 4 1.6717 0.0942
-2 32 5 -0.4774 -0.0373
-2 33 1 -1.9966 -0.0630
-2 33 2 -0.6579 0.0176
-2 33 3 -0.8323 0.0122
-1 0 2 -64.7983 1.2540
-1 0 4 -46.9063 -0.7039
-1 0 6 46.2353 -0.5404
-1 0 8 4.9969 1.2114
-1 0 10 -17.5166 -0.7083
-1 0 12 0.2158 -0.0047
-1 0 14 3.3976 0.4005
-1 0 16 2.2980 -0.4270
-1 1 1 55.0869 -0.9164
-1 1 2 11.5223 0.7074
-1 1 3 9.9353 0.0337
-1 1 4 -0.1663 -1.6528
-1 1 5 -5.6150 0.0274
-1 1 6 -1.4625 1.3442
-1 1 7 -6.3857 0.1006
-1 1 8 3.0892 -0.3204
-1 1 9 -8.2238 -0.1902
-1 1 10 -3.6534 -0.4246
-1 1 11 14.1516 0.2048
-1 1 12 1.9481 0.6123
-1 1 13 -1.0899 -0.1335
-1 1 14 1.0874 -0.4178
-1 1 15 -6.3477 -0.0169
-1 1 16 -1.0682 -0.1285
-1 2 1 54.7547 -0.3551
-1 2 2 -52.8912 0.5887
-1 2 3 -2.8147 0.8319
-1 2 4 -42.6311 -0.3799
-1 2 5 -24.6254 0.2051
-1 2 6 39.7216 -0.1294
-1 2 7 11.0006 -0.8753
-1 2 8 6.4892 0.5717
-1 2 9 4.4939 0.8413
-1 2 10 -16.5394 -0.3031
-1 2 11 -3.8253 -0.3226
-1 2 12 -0.1238 -0.0126
-1 2 13 -0.1682 -0.1242
-1 2 14 3.7595 0.1748
-1 2 15 -1.0175 0.3666
-1 2 16 1.8419 -0.1411
-1 3 1 30.8399 -0.4947
-1 3 2 27.5575 0.2343
-1 3 3 18.1010 0.6397
-1 3 4 0.5364 -0.8555
-1 3 5 -4.2945 -0.7813
-1 3 6 -2.7375 0.6188
-1 3 7 -11.0228 0.4457
-1 3 8 6.9239 -0.1164
-1 3 9 -3.1500 -0.0431
-1 3 10 -9.2368 -0.2421
-1 3 11 10.5688 -0.1819
-1 3 12 4.7741 0.3288
-1 3 13 -0.5633 0.2375
-1 3 14 2.8736 -0.2177
-1 3 15 -4.4215 -0.0992
-1 3 16 -2.2964 -0.1520
-1 4 1 81.7916 0.1183
-1 4 2 -26.2664 0.1087
-1 4 3 -0.3598 0.5432
-1 4 4 -30.3784 0.0419
-1 4 5 -40.9165 0.1239
-1 4 6 23.7041 0.1185
-1 4 7 16.2180 -0.5067
-1 4 8 9.3168 0.0819
-1 4 9 9.5351 0.5664
-1 4 10 -13.1884 0.0189
-1 4 11 -7.2719 -0.2176
-1 4 12 -1.4289 -0.0196
-1 4 13 -0.7582 -0.0465
-1 4 14 4.6285 -0.0186
-1 4 15 -1.1465 0.1836
-1 4 16 0.6166 0.1138
-1 5 1 -2.8067 -0.0488
-1 5 2 26.9922 -0.0730
-1 5 3 29.1622 0.4295
-1 5 4 3.8112 0.1905
-1 5 5 -2.7072 -0.5591
-1 5 6 -0.1195 -0.1963
-1 5 7 -16.8881 0.2567
-1 5 8 5.2116 0.0288
-1 5 9 4.0463 0.0016
-1 5 10 -10.8732 0.0730
-1 5 11 5.5716 -0.1660
-1 5 12 5.5009 -0.1245
-1 5 13 -0.2923 0.2220
-1 5 14 3.7096 0.0686
-1 5 15 -2.0005 -0.0455
-1 5 16 -1.9438 -0.1323
-1 6 1 74.5977 0.1927
-1 6 2 -2.9047 0.1752
-1 6 3 5.4437 0.0453
-1 6 4 -13.1419 0.0924
-1 6 5 -44.5834 0.1177
-1 6 6 5.9392 0.0508
-1 6 7 14.2731 -0.1079
-1 6 8 10.4441 0.1139
-1 6 9 14.0440 0.2265
-1 6 10 -7.2745 0.0240
-1 6 11 -8.9142 -0.0727
-1 6 12 -3.5620 -0.0191
-1 6 13 -2.4763 0.0360
-1 6 14 5.0407 0.0089
-1 6 15 0.1256 -0.0844
-1 6 16 -0.6871 0.0907
-1 7 1 -27.3311 0.0605
-1 7 2 10.8334 0.0085
-1 7 3 35.5300 -0.1479
-1 7 4 9.8634 0.4625
-1 7 5 -2.2555 0.1788
-1 7 6 5.5853 -0.3466
-1 7 7 -19.2594 -0.1077
-1 7 8 -1.6712 0.0166
-1 7 9 9.4660 -0.0620
-1 7 10 -8.7105 0.1675
-1 7 11 1.4026 0.1109
-1 7 12 4.9299 -0.2580
-1 7 13 -0.6681 -0.0550
-1 7 14 3.4451 0.1526
-1 7 15 -0.2833 0.0727
-1 7 16 -1.0259 -0.0668
-1 8 1 48.6701 -0.1355
-1 8 2 6.9100 0.3116
-1 8 3 8.2869 -0.0471
-1 8 4 3.1087 -0.0700
-1 8 5 -37.1745 0.0856
-1 8 6 -6.9318 -0.0960
-1 8 7 7.9642 -0.0762
-1 8 8 8.4423 0.2507
-1 8 9 16.0963 0.1759
-1 8 10 -0.2810 -0.0655
-1 8 11 -7.4872 -0.0255
-1 8 12 -5.0114 0.0176
-1 8 13 -5.0670 0.0243
-1 8 14 3.6563 0.1300
-1 8 15 2.0565 -0.1252
-1 8 16 -1.0743 -0.1227
-1 9 1 -33.6482 -0.0473
-1 9 2 -10.5823 0.1847
-1 9 3 32.2026 -0.3517
-1 9 4 17.1272 0.0664
-1 9 5 -2.8767 0.4494
-1 9 6 10.6987 -0.0163
-1 9 7 -15.7885 -0.2043
-1 9 8 -10.0277 -0.0480
-1 9 9 10.5225 -0.0923
-1 9 10 -4.5524 0.0395
-1 9 11 -0.9846 0.2105
-1 9 12 4.2198 -0.0609
-1 9 13 -1.0809 -0.1900
-1 9 14 2.3418 0.0282
-1 9 15 0.5913 0.1196
-1 10 1 24.1837 -0.3004
-1 10 2 6.0533 0.1003
-1 10 3 5.2634 0.0989
-1 10 4 12.8247 -0.0569
-1 10 5 -24.3886 0.0211
-1 10 6 -12.3805 -0.0998
-1 10 7 1.2010 -0.1789
-1 10 8 4.1006 0.1247
-1 10 9 14.7805 0.1928
-1 10 10 5.2409 -0.0437
-1 10 11 -3.7077 -0.0480
-1 10 12 -4.3749 0.0626
-1 10 13 -6.7054 -0.0083
-1 10 14 0.5349 0.1278
-1 10 15 2.9653 0.0480
-1 11 1 -25.7265 -0.0568
-1 11 2 -25.9987 0.1435
-1 11 3 20.1743 -0.1385
-1 11 4 22.4845 -0.1722
-1 11 5 -2.7174 0.1346
-1 11 6 12.3254 0.1337
-1 11 7 -8.4237 -0.0624
-1 11 8 -15.5755 -0.0550
-1 11 9 7.2244 -0.0395
-1 11 10 -0.7624 -0.0316
-1 11 11 -1.6283 0.0427
-1 11 12 3.6556 0.0740
-1 11 13 -0.8348 -0.0658
-1 11 14 1.0829 -0.0766
-1 11 15 0.8909 0.0587
-1 12 1 10.5348 -0.0709
-1 12 2 2.7185 -0.1798
-1 12 3 -0.9781 0.0339
-1 12 4 14.6246 0.0962
-1 12 5 -12.2064 -0.0040
-1 12 6 -11.6443 -0.0170
-1 12 7 -3.1870 -0.0931
-1 12 8 -0.6450 -0.0573
-1 12 9 10.8330 0.0512
-1 12 10 7.6092 0.0006
-1 12 11 0.2620 -0.0476
-1 12 12 -2.2759 0.0594
-1 12 13 -6.0166 0.0184
-1 12 14 -2.3145 0.0085
-1 12 15 2.1552 0.1523
-1 13 1 -13.0333 0.0805
-1 13 2 -30.8342 -0.0306
-1 13 3 5.1026 0.0040
-1 13 4 23.1169 0.0273
-1 13 5 -0.8301 -0.1202
-1 13 6 11.1026 -0.0517
-1 13 7 -0.9848 0.0106
-1 13 8 -16.4580 -0.0203
-1 13 9 1.9649 -0.0018
-1 13 10 0.8281 0.0464
-1 13 11 -1.1132 -0.0939
-1 13 12 3.1193 -0.0326
-1 13 13 -0.1712 0.0685
-1 13 14 0.3664 -0.0286
-1 13 15 0.7795 -0.0297
-1 14 1 5.8411 0.1676
-1 14 2 1.7108 -0.1269
-1 14 3 -6.2687 -0.1665
-1 14 4 10.9467 0.1106
-1 14 5 -3.9962 0.0027
-1 14 6 -7.7990 -0.0055
-1 14 7 -4.3357 0.0804
-1 14 8 -3.8196 -0.0163
-1 14 9 6.0855 -0.0841
-1 14 10 6.8557 -0.0490
-1 14 11 2.9525 -0.0132
-1 14 12 -0.3947 0.0221
-1 14 13 -3.9887 0.0618
-1 14 14 -3.1595 -0.0529
-1 14 15 0.7010 0.0639
-1 15 1 -2.0561 0.1754
-1 15 2 -27.1230 -0.0886
-1 15 3 -7.2861 -0.1031
-1 15 4 18.9986 0.2171
-1 15 5 1.2404 -0.0050
-1 15 6 9.0900 -0.1850
-1 15 7 4.4319 -0.0597
-1 15 8 -13.7366 -0.0039
-1 15 9 -2.3394 -0.0250
-1 15 10 0.0171 0.0952
-1 15 11 -0.4602 -0.0419
-1 15 12 2.8151 -0.1695
-1 15 13 0.2384 0.0153
-1 15 14 0.2460 0.0788
-1 16 1 5.2742 0.0875
-1 16 2 3.1763 0.0958
-1 16 3 -8.3796 -0.1373
-1 16 4 5.1985 -0.0012
-1 16 5 -0.3153 -0.0138
-1 16 6 -3.6942 -0.0603
-1 16 7 -3.3079 0.0885
-1 16 8 -4.5938 0.1062
-1 16 9 2.5700 -0.0267
-1 16 10 4.1258 -0.1060
-1 16 11 4.0972 0.0005
-1 16 12 0.8684 0.0144
-1 16 13 -2.4982 0.0530
-1 16 14 -2.4538 0.0087
-1 17 1 4.9199 0.1428
-1 17 2 -18.8957 -0.0218
-1 17 3 -14.3445 -0.1758
-1 17 4 12.8615 0.1081
-1 17 5 1.9483 0.1423
-1 17 6 6.7327 -0.0720
-1 17 7 7.6798 -0.0872
-1 17 8 -9.4437 -0.0034
-1 17 9 -4.2715 -0.0275
-1 17 10 -1.8501 0.0350
-1 17 11 -0.5868 0.0392
-1 17 12 2.8652 -0.1476
-1 17 13 0.3734 -0.1415
-1 17 14 0.2647 0.0914
-1 18 1 5.9402 -0.1095
-1 18 2 5.6700 0.0893
-1 18 3 -7.1829 0.0817
-1 18 4 0.0690 -0.0138
-1 18 5 -0.1939 -0.0428
-1 18 6 -0.8242 -0.0598
-1 18 7 -1.7385 -0.0205
-1 18 8 -3.8439 0.0591
-1 18 9 1.3980 0.0829
-1 18 10 1.0772 -0.0588
-1 18 11 3.5340 -0.0182
-1 18 12 2.0865 0.0428
-1 18 13 -1.7632 0.0098
-1 19 1 7.3106 0.0766
-1 19 2 -9.7156 -0.0121
-1 19 3 -16.2699 -0.0494
-1 19 4 7.3275 -0.0415
-1 19 5 1.9874 0.0507
-1 19 6 3.8075 0.0480
-1 19 7 8.6980 0.0004
-1 19 8 -5.0717 0.0155
-1 19 9 -4.0675 0.0339
-1 19 10 -3.2636 0.0039
-1 19 11 -1.5811 0.0367
-1 19 12 2.7606 -0.0333
-1 19 13 0.6193 -0.2274
-1 20 1 6.1820 -0.0959
-1 20 2 7.9406 -0.1048
-1 20 3 -3.6760 0.1419
-1 20 4 -2.7664 0.0785
-1 20 5 -2.0685 -0.0461
-1 20 6 0.4092 0.0057
-1 20 7 -0.4506 -0.0291
-1 20 8 -3.0170 -0.0726
-1 20 9 2.0242 0.0431
-1 20 10 -0.5355 0.0226
-1 20 11 1.3786 -0.0246
-1 20 12 2.8024 0.0540
-1 20 13 -0.8703 -0.0088
-1 21 1 5.9204 0.0485
-1 21 2 -2.5723 -0.1064
-1 21 3 -14.5982 0.0704
-1 21 4 3.0698 0.0183
-1 21 5 2.4542 -0.0819
-1 21 6 1.4569 -0.0090
-1 21 7 7.5351 0.0618
-1 21 8 -1.7549 0.0407
-1 21 9 -2.5480 0.0819
-1 21 10 -3.4952 0.0660
-1 21 11 -2.6851 0.0444
-1 21 12 1.9575 0.0668
-1 22 1 4.9295 0.0573
-1 22 2 8.8525 -0.1321
-1 22 3 0.6281 0.0048
-1 22 4 -2.8163 0.0835
-1 22 5 -4.1873 -0.0385
-1 22 6 0.1490 0.0272
-1 22 7 0.3567 0.0512
-1 22 8 -2.7258 -0.0623
-1 22 9 2.8353 -0.0626
-1 22 10 0.0483 0.0083
-1 22 11 -0.8596 -0.0011
-1 22 12 2.0232 0.0276
-1 23 1 3.2248 0.0268
-1 23 2 1.0773 -0.1615
-1 23 3 -11.2872 0.0116
-1 23 4 -0.1007 0.1308
-1 23 5 2.6881 -0.0235
-1 23 6 0.8434 -0.0961
-1 23 7 5.5385 0.0168
-1 23 8 -0.2747 0.0330
-1 23 9 -0.7605 0.0537
-1 23 10 -2.5694 0.1010
-1 23 11 -3.0067 0.1009
-1 23 12 0.7635 0.1524
-1 24 1 2.7011 0.0547
-1 24 2 7.6418 0.0414
-1 24 3 4.1056 -0.0357
-1 24 4 -0.7358 -0.0206
-1 24 5 -5.1650 -0.0522
-1 24 6 -0.8639 -0.0167
-1 24 7 0.5578 0.0361
-1 24 8 -2.8281 0.0383
-1 24 9 2.5758 -0.0341
-1 24 10 1.6791 -0.0753
-1 24 11 -1.3278 0.0099
-1 25 1 1.2642 -0.0204
-1 25 2 2.1558 -0.1002
-1 25 3 -8.0108 -0.0847
-1 25 4 -1.9629 0.0756
-1 25 5 1.7098 0.1187
-1 25 6 1.0323 -0.0459
-1 25 7 4.3763 -0.0371
-1 25 8 -0.1489 0.0053
-1 25 9 0.1792 -0.0072
-1 25 10 -1.1802 0.0459
-1 25 11 -2.3027 0.0995
-1 26 1 1.0831 -0.1093
-1 26 2 4.7797 0.0909
-1 26 3 5.4716 0.1000
-1 26 4 2.1291 -0.0598
-1 26 5 -4.5632 -0.0768
-1 26 6 -1.5686 -0.0273
-1 26 7 0.4748 -0.0631
-1 26 8 -2.9913 0.0071
-1 26 9 1.2233 0.0935
-1 26 10 2.3671 -0.0917
-1 27 1 -0.0212 -0.0674
-1 27 2 2.3757 -0.0370
-1 27 3 -5.4323 -0.0423
-1 27 4 -2.4082 -0.0678
-1 27 5 0.2435 0.1401
-1 27 6 0.3533 0.0811
-1 27 7 3.9247 -0.0225
-1 27 8 0.0445 0.0102
-1 27 9 0.0895 -0.0343
-1 28 1 0.6025 -0.1331
-1 28 2 1.8470 -0.0911
-1 28 3 4.3988 0.1539
-1 28 4 4.2356 0.0216
-1 28 5 -2.8858 -0.0848
-1 28 6 -1.5601 0.0125
-1 28 7 0.7545 -0.0546
-1 28 8 -2.6800 -0.1350
-1 28 9 -0.2307 0.1151
-1 29 1 -1.2696 -0.0748
-1 29 2 2.2203 -0.0812
-1 29 3 -3.3440 0.0538
-1 29 4 -2.0447 -0.1068
-1 29 5 -0.3487 0.0401
-1 29 6 -0.9840 0.1610
-1 29 7 2.7763 0.0125
-1 29 8 0.7300 0.0473
-1 30 1 0.4014 0.1107
-1 30 2 0.1225 -0.2067
-1 30 3 1.9392 -0.0001
-1 30 4 4.4717 0.0844
-1 30 5 -1.0475 -0.0652
-1 30 6 -1.2636 -0.0013
-1 30 7 1.2702 0.0644
-1 31 1 -2.0004 -0.0348
-1 31 2 1.3854 -0.1484
-1 31 3 -1.5975 0.0291
-1 31 4 -1.5413 -0.0378
-1 31 5 -0.0671 -0.0655
-1 31 6 -1.4130 0.1731
-1 32 1 -0.0099 0.3582
-1 32 2 -0.3724 -0.0473
-1 32 3 -0.1365 -0.1479
-1 32 4 2.9473 0.0467
-1 32 5 0.1416 -0.0196
-1 33 1 -1.6076 0.0180
-1 33 2 0.2451 -0.0914
-1 33 3 -0.4575 -0.0849
0 0 2 -58.5882 1.1000
0 0 4 -52.4963 -0.0682
0 0 6 34.4932 -0.8802
0 0 8 5.3761 1.1659
0 0 10 -6.5012 -0.4201
0 0 12 -5.2753 -0.3241
0 0 14 -1.2403 0.5697
0 0 16 4.2270 -0.4261
0 1 1 -17.4641 -1.1173
0 1 2 0.5855 1.1215
0 1 3 4.5600 -0.4232
0 1 4 -5.3858 -1.6597
0 1 5 29.3734 0.0587
0 1 6 3.6945 0.9401
0 1 7 -10.5101 0.0449
0 1 8 3.4940 0.1917
0 1 9 -20.8218 -0.1463
0 1 10 -5.2787 -0.7749
0 1 11 16.5095 0.0872
0 1 12 1.7787 0.5909
0 1 13 2.6835 -0.0031
0 1 14 1.0331 -0.2916
0 1 15 -5.0738 -0.1084
0 1 16 -0.7480 -0.2393
0 2 0 127.2459 0.3847
0 2 1 65.6631 -0.4910
0 2 2 -43.3478 0.5652
0 2 3 -4.9260 0.3133
0 2 4 -49.3297 -0.1012
0 2 5 -22.6396 0.6179
0 2 6 27.8088 -0.2759
0 2 7 10.9551 -1.0331
0 2 8 8.3654 0.5238
0 2 9 0.3079 0.7277
0 2 10 -6.9638 -0.1665
0 2 11 -0.0686 -0.1333
0 2 12 -4.9415 -0.1774
0 2 13 -0.0964 -0.2899
0 2 14 -0.5614 0.2757
0 2 15 -2.4809 0.3490
0 2 16 3.3582 -0.1813
0 3 1 -18.0277 -0.8884
0 3 2 1.3033 0.5151
0 3 3 9.3870 0.4965
0 3 4 -14.2921 -0.9100
0 3 5 23.8963 -0.7094
0 3 6 10.6734 0.4178
0 3 7 -12.0789 0.1861
0 3 8 8.6604 0.1292
0 3 9 -14.7923 0.1975
0 3 10 -13.9937 -0.4048
0 3 11 12.3480 -0.3162
0 3 12 4.4157 0.2847
0 3 13 3.1084 0.2359
0 3 14 2.7364 -0.1266
0 3 15 -3.5978 -0.0671
0 3 16 -1.3420 -0.2081
0 4 0 60.7050 0.1928
0 4 1 96.8161 -0.0280
0 4 2 -9.0080 0.1361
0 4 3 -1.2163 0.1589
0 4 4 -39.6614 -0.0030
0 4 5 -37.3646 0.3651
0 4 6 11.7414 0.0988
0 4 7 14.3487 -0.5988
0 4 8 14.5076 0.0638
0 4 9 3.4333 0.4983
0 4 10 -7.0805 0.0208
0 4 11 -1.1059 -0.1039
0 4 12 -4.6995 -0.0271
0 4 13 -0.2820 -0.1702
0 4 14 1.2081 -0.0050
0 4 15 -3.4942 0.1917
0 4 16 1.3185 0.0584
0 5 1 -19.6983 -0.2906
0 5 2 -0.6140 -0.0922
0 5 3 17.9457 0.4547
0 5 4 -17.8869 0.2290
0 5 5 14.5509 -0.5355
0 5 6 16.6051 -0.1741
0 5 7 -13.7192 0.0936
0 5 8 9.3564 -0.0178
0 5 9 -5.4094 0.1547
0 5 10 -18.1088 0.0947
0 5 11 5.8823 -0.2409
0 5 12 4.9102 -0.1248
0 5 13 3.4374 0.1731
0 5 14 3.9023 0.0388
0 5 15 -2.1073 0.0094
0 5 16 -0.6640 -0.0712
0 6 0 -4.5989 -0.2909
0 6 1 84.9666 0.2079
0 6 2 20.9634 0.1862
0 6 3 10.4877 -0.1129
0 6 4 -24.6623 0.0433
0 6 5 -40.2093 0.1545
0 6 6 -4.8394 0.0095
0 6 7 8.5741 -0.1625
0 6 8 18.2701 0.1068
0 6 9 8.8406 0.2253
0 6 10 -4.9712 0.0159
0 6 11 -2.0353 -0.0775
0 6 12 -5.2976 -0.0078
0 6 13 -1.4121 0.0103
0 6 14 3.0074 -0.0074
0 6 15 -2.4600 -0.0734
0 6 16 -0.5498 0.0443
0 7 1 -21.1855 0.0769
0 7 2 -7.7862 -0.1465
0 7 3 26.1475 -0.1762
0 7 4 -14.1990 0.5840
0 7 5 3.8426 0.1559
0 7 6 20.5304 -0.2631
0 7 7 -13.1386 -0.0508
0 7 8 5.5079 -0.0664
0 7 9 3.4671 -0.1008
0 7 10 -16.9148 0.2230
0 7 11 -0.3313 0.1008
0 7 12 3.4217 -0.2252
0 7 13 2.8552 -0.0591
0 7 14 4.7843 0.0675
0 7 15 -1.1517 0.0386
0 7 16 -0.1272 0.0478
0 8 0 -39.4118 -0.3855
0 8 1 49.4604 -0.0208
0 8 2 31.3009 0.3162
0 8 3 21.9004 -0.1228
0 8 4 -8.4117 0.0081
0 8 5 -33.0756 0.1103
0 8 6 -14.6066 -0.1602
0 8 7 -1.8846 -0.1291
0 8 8 16.4824 0.2361
0 8 9 13.5170 0.1836
0 8 10 -0.8857 -0.0384
0 8 11 -1.1773 -0.0515
0 8 12 -5.6827 -0.0260
0 8 13 -3.7721 0.0332
0 8 14 3.2532 0.1298
0 8 15 -0.2673 -0.1168
0 8 16 -1.1680 -0.1539
0 9 1 -19.6125 0.0440
0 9 2 -19.0388 0.1135
0 9 3 28.2644 -0.4380
0 9 4 -4.5108 0.1583
0 9 5 -5.0181 0.4164
0 9 6 20.8843 0.0063
0 9 7 -9.4412 -0.0736
0 9 8 -0.3978 -0.0019
0 9 9 8.6949 -0.1867
0 9 10 -11.7677 0.0362
0 9 11 -4.2303 0.2299
0 9 12 1.2252 -0.0355
0 9 13 1.1484 -0.1683
0 9 14 4.9670 -0.0032
0 9 15 -0.0180 0.0187
0 10 0 -41.9527 -0.0393
0 10 1 16.4719 -0.2162
0 10 2 24.0492 0.1179
0 10 3 26.0294 0.0109
0 10 4 4.3398 0.0171
0 10 5 -21.6812 0.1014
0 10 6 -15.8975 -0.1009
0 10 7 -11.0321 -0.2105
0 10 8 10.0484 0.1201
0 10 9 15.0639 0.1874
0 10 10 3.1899 -0.0329
0 10 11 1.2886 -0.0380
0 10 12 -4.3910 0.0128
0 10 13 -5.8314 -0.0230
0 10 14 1.4218 0.1387
0 10 15 1.3487 0.0580
0 11 1 -13.7787 -0.0622
0 11 2 -29.0372 0.1504
0 11 3 21.7630 -0.1517
0 11 4 6.4350 -0.1413
0 11 5 -9.0209 0.1030
0 11 6 17.5029 0.1170
0 11 7 -4.3480 -0.0157
0 11 8 -5.3423 0.0368
0 11 9 9.1994 -0.0679
0 11 10 -5.5024 -0.0649
0 11 11 -5.0304 0.0651
0 11 12 -0.3296 0.0928
0 11 13 -0.7235 -0.0784
0 11 14 3.8298 -0.0531
0 11 15 1.3083 0.0030
0 12 0 -28.5922 0.1789
0 12 1 -1.1743 -0.0309
0 12 2 10.7781 -0.1696
0 12 3 22.3385 -0.0224
0 12 4 11.2898 0.0763
0 12 5 -11.1252 0.0257
0 12 6 -11.6603 0.0350
0 12 7 -15.4825 -0.0823
0 12 8 2.1682 -0.0398
0 12 9 13.0939 0.0640
0 12 10 5.6772 -0.0232
0 12 11 3.8375 -0.0428
0 12 12 -1.9053 0.0476
0 12 13 -5.8731 -0.0055
0 12 14 -1.0229 0.0132
0 12 15 1.4346 0.1660
0 13 1 -5.4902 0.0175
0 13 2 -33.0712 -0.0723
0 13 3 9.5731 0.0743
0 13 4 13.3484 0.0529
0 13 5 -7.8299 -0.1529
0 13 6 12.8621 -0.0408
0 13 7 -0.0711 -0.0078
0 13 8 -7.8264 -0.0033
0 13 9 6.1915 0.0033
0 13 10 -1.0590 0.0271
0 13 11 -3.5334 -0.0801
0 13 12 -0.7501 -0.0044
0 13 13 -1.5917 0.0312
0 13 14 1.9295 -0.0273
0 13 15 1.8346 -0.0032
0 14 0 -14.2990 0.0033
0 14 1 -5.6642 0.2048
0 14 2 0.4753 -0.1509
0 14 3 14.7077 -0.1574
0 14 4 12.7740 0.0760
0 14 5 -3.6366 -0.0615
0 14 6 -5.6155 0.0087
0 14 7 -15.2839 0.1045
0 14 8 -4.0802 -0.0000
0 14 9 8.8159 -0.0562
0 14 10 6.0149 -0.0655
0 14 11 5.7210 -0.0445
0 14 12 0.1777 0.0116
0 14 13 -4.3463 0.0543
0 14 14 -2.1964 -0.0484
0 14 15 0.5697 0.0758
0 15 1 2.4962 0.1639
0 15 2 -30.3912 -0.1760
0 15 3 -2.8875 -0.0564
0 15 4 14.1726 0.2489
0 15 5 -4.4039 -0.0368
0 15 6 9.4112 -0.1467
0 15 7 3.0263 -0.0546
0 15 8 -7.8492 -0.0379
0 15 9 2.0879 -0.0497
0 15 10 0.2433 0.0838
0 15 11 -1.4526 -0.0401
0 15 12 -0.3970 -0.1523
0 15 13 -1.3859 0.0045
0 15 14 0.5790 0.0390
0 16 0 -4.5630 -0.1965
0 16 1 -3.6161 0.1080
0 16 2 -4.4466 0.0437
0 16 3 7.2760 -0.1186
0 16 4 10.4034 0.0190
0 16 5 0.2817 -0.0775
0 16 6 0.0147 -0.1044
0 16 7 -12.2336 0.0883
0 16 8 -7.2825 0.1005
0 16 9 4.2882 -0.0315
0 16 10 4.1499 -0.1085
0 16 11 6.8717 -0.0354
0 16 12 1.6559 -0.0423
0 16 13 -3.0061 0.0392
0 16 14 -1.8917 0.0276
0 17 1 8.3552 0.1661
0 17 2 -23.0493 -0.0453
0 17 3 -11.7279 -0.1789
0 17 4 10.6905 0.1015
0 17 5 -1.7585 0.1139
0 17 6 7.0046 -0.0501
0 17 7 5.3692 -0.0600
0 17 8 -5.8472 -0.0119
0 17 9 -0.9706 -0.0634
0 17 10 -0.8823 0.0171
0 17 11 -0.1488 0.0399
0 17 12 0.2247 -0.1700
0 17 13 -0.8697 -0.1247
0 17 14 0.2207 0.0701
0 18 0 0.1393 -0.0956
0 18 1 0.5998 -0.1319
0 18 2 -4.9980 0.0391
0 18 3 2.4405 0.0627
0 18 4 6.4773 0.0102
0 18 5 0.6927 -0.0387
0 18 6 4.0197 -0.0981
0 18 7 -8.0205 -0.0368
0 18 8 -7.8275 0.0465
0 18 9 1.3919 0.0402
0 18 10 0.8817 -0.0885
0 18 11 6.4843 -0.0373
0 18 12 3.2931 -0.0537
0 18 13 -2.2600 -0.0529
0 18 14 -1.2223 0.1054
0 19 1 11.2344 0.0520
0 19 2 -13.8008 0.0374
0 19 3 -15.7125 -0.0295
0 19 4 5.7238 -0.0887
0 19 5 -0.3212 0.0280
0 19 6 4.6741 0.0509
0 19 7 6.3672 -0.0080
0 19 8 -2.6827 0.0256
0 19 9 -1.8717 0.0272
0 19 10 -2.7936 -0.0107
0 19 11 -0.0699 0.0529
0 19 12 0.8163 -0.0797
0 19 13 -0.4777 -0.2269
0 20 0 0.3516 0.0939
0 20 1 4.1481 -0.1354
0 20 2 -2.9112 -0.1341
0 20 3 0.8101 0.1193
0 20 4 3.3910 0.0510
0 20 5 -1.2667 -0.0176
0 20 6 5.4788 0.0073
0 20 7 -3.8755 -0.0297
0 20 8 -6.8418 -0.0722
0 20 9 0.7133 0.0167
0 20 10 -1.8011 -0.0312
0 20 11 3.8774 -0.0437
0 20 12 4.4524 -0.0527
0 20 13 -1.2491 -0.1292
0 21 1 11.1474 -0.0018
0 21 2 -5.3361 -0.0810
0 21 3 -15.3555 0.1241
0 21 4 0.8825 -0.0222
0 21 5 0.4940 -0.0974
0 21 6 3.0185 0.0119
0 21 7 5.5312 0.0211
0 21 8 0.0187 0.0204
0 21 9 -0.7167 0.0911
0 21 10 -3.9504 0.0631
0 21 11 -0.9412 0.0758
0 21 12 1.0675 0.0372
0 22 0 -1.7681 0.0495
0 22 1 5.1159 0.0325
0 22 2 -0.4652 -0.1523
0 22 3 1.6037 0.0192
0 22 4 2.4176 0.0417
0 22 5 -3.4271 -0.0351
0 22 6 4.4920 0.0362
0 22 7 -0.9742 0.0742
0 22 8 -5.3873 -0.0581
0 22 9 1.3780 -0.0457
0 22 10 -2.1612 -0.0102
0 22 11 0.5041 -0.0149
0 22 12 3.6779 -0.0708
0 23 1 9.1436 0.0446
0 23 2 0.4738 -0.1801
0 23 3 -12.0850 0.0243
0 23 4 -2.9771 0.1109
0 23 5 0.1636 -0.0376
0 23 6 2.7445 -0.0544
0 23 7 4.0714 -0.0067
0 23 8 0.9857 -0.0117
0 23 9 1.1646 0.0505
0 23 10 -3.4898 0.0992
0 23 11 -1.9114 0.1322
0 23 12 0.7502 0.1495
0 24 0 -3.3324 -0.1254
0 24 1 4.0641 0.0377
0 24 2 0.3009 0.0130
0 24 3 3.0893 -0.0175
0 24 4 3.2566 -0.0276
0 24 5 -4.1975 -0.0541
0 24 6 2.6223 -0.0306
0 24 7 0.1959 0.0718
0 24 8 -4.3992 0.0304
0 24 9 1.9265 -0.0114
0 24 10 -0.5827 -0.0369
0 24 11 -1.0919 0.0346
0 25 1 6.5960 0.0562
0 25 2 3.3953 -0.0855
0 25 3 -7.6721 -0.1300
0 25 4 -4.8473 0.0487
0 25 5 -1.7087 0.1017
0 25 6 2.6313 -0.0215
0 25 7 3.4323 -0.0429
0 25 8 0.6939 -0.0322
0 25 9 2.0998 -0.0137
0 25 10 -1.8458 0.0343
0 25 11 -2.0190 0.1237
0 26 0 -3.7396 -0.1095
0 26 1 3.1278 -0.1286
0 26 2 -0.6488 0.0736
0 26 3 3.4533 0.0721
0 26 4 4.7446 -0.0605
0 26 5 -3.5585 -0.0536
0 26 6 1.3998 -0.0617
0 26 7 0.6186 -0.0226
0 26 8 -4.1507 -0.0005
0 26 9 1.4254 0.0854
0 26 10 0.8873 -0.0401
0 27 1 4.1665 -0.0392
0 27 2 4.2695 0.0105
0 27 3 -3.5941 -0.0809
0 27 4 -4.2750 -0.1041
0 27 5 -3.6560 0.1317
0 27 6 1.2055 0.0801
0 27 7 3.1615 -0.0468
0 27 8 0.5564 -0.0376
0 27 9 1.6785 -0.0286
0 28 0 -4.2990 0.1065
0 28 1 2.8933 -0.1477
0 28 2 -1.5921 -0.0587
0 28 3 2.0629 0.1106
0 28 4 5.5858 -0.0267
0 28 5 -2.2585 -0.0488
0 28 6 0.8042 -0.0352
0 28 7 1.4779 -0.0282
0 28 8 -3.7103 -0.1171
0 28 9 0.1904 0.0872
0 29 1 1.9434 -0.1077
0 29 2 3.7525 -0.1075
0 29 3 -0.7058 0.0336
0 29 4 -2.2414 -0.1306
0 29 5 -3.8091 0.0522
0 29 6 -0.7608 0.1702
0 29 7 1.9521 -0.0142
0 29 8 0.8872 -0.0397
0 30 0 -5.0170 0.2100
0 30 1 2.1895 0.0931
0 30 2 -1.4260 -0.1405
0 30 3 -0.0286 0.0210
0 30 4 4.8925 0.0025
0 30 5 -0.8656 -0.0430
0 30 6 0.0874 -0.0498
0 30 7 2.3146 0.0434
0 31 1 0.2342 -0.0042
0 31 2 2.2220 -0.2730
0 31 3 0.6886 -0.0394
0 31 4 -0.4070 -0.0625
0 31 5 -2.3050 -0.0483
0 31 6 -1.3597 0.2001
0 32 0 -4.4390 0.0323
0 32 1 0.7611 0.3194
0 32 2 -0.7398 -0.0233
0 32 3 -1.2345 -0.0561
0 32 4 2.8635 -0.0021
0 32 5 0.1669 -0.0159
0 33 1 -0.5054 0.1778
0 33 2 0.4613 -0.1903
0 33 3 0.7982 -0.2076
1 0 0 124.3283 -0.9083
1 0 2 -31.1463 0.5779
1 0 4 -33.7865 0.7082
1 0 6 13.5025 -1.2059
1 0 8 -2.9311 1.0370
1 0 10 9.3836 -0.1566
1 0 12 -6.4285 -0.5271
1 0 14 -5.5464 0.5977
1 0 16 4.6190 -0.3479
1 1 0 22.0583 -0.2061
1 1 1 -76.4479 -0.6475
1 1 2 -8.9719 1.4012
1 1 3 -11.6971 -0.6981
1 1 4 -9.6337 -1.4031
1 1 5 53.3240 0.0898
1 1 6 7.2541 0.4267
1 1 7 -7.2150 0.0175
1 1 8 2.9437 0.7011
1 1 9 -25.9964 -0.0692
1 1 10 -5.0221 -1.0345
1 1 11 11.9337 -0.0417
1 1 12 1.0414 0.5395
1 1 13 4.8965 0.1216
1 1 14 0.5598 -0.1472
1 1 15 -1.5398 -0.1683
1 1 16 -0.3633 -0.2733
1 2 0 101.3249 -0.3608
1 2 1 51.7708 -0.5421
1 2 2 -18.2070 0.3032
1 2 3 -6.0087 -0.2602
1 2 4 -32.8620 0.2913
1 2 5 -13.1632 0.9402
1 2 6 8.1879 -0.4743
1 2 7 10.0729 -1.0519
1 2 8 1.5142 0.4845
1 2 9 -6.5084 0.4995
1 2 10 7.1760 -0.0890
1 2 11 3.7482 0.0950
1 2 12 -5.6844 -0.2769
1 2 13 0.5533 -0.3767
1 2 14 -4.6339 0.3150
1 2 15 -3.1861 0.3077
1 2 16 3.4289 -0.2054
1 3 0 54.6543 0.4122
1 3 1 -53.8361 -0.8817
1 3 2 -20.7589 0.7397
1 3 3 -10.9031 0.3574
1 3 4 -26.6975 -0.8019
1 3 5 42.5096 -0.5183
1 3 6 19.3026 0.1725
1 3 7 -5.3126 -0.0681
1 3 8 8.2967 0.3667
1 3 9 -21.1239 0.4271
1 3 10 -13.7966 -0.5158
1 3 11 8.4840 -0.4120
1 3 12 2.5718 0.2394
1 3 13 5.1815 0.2148
1 3 14 1.3558 -0.0279
1 3 15 -0.7546 -0.0389
1 3 16 -0.3187 -0.2150
1 4 0 47.0839 -0.1430
1 4 1 75.2339 -0.1998
1 4 2 11.2302 0.0615
1 4 3 -3.1337 -0.2555
1 4 4 -29.1521 0.0012
1 4 5 -21.0955 0.5484
1 4 6 -4.2216 0.0330
1 4 7 12.0374 -0.6464
1 4 8 11.1541 0.0646
1 4 9 -7.8370 0.3725
1 4 10 2.5332 -0.0221
1 4 11 5.3412 0.0324
1 4 12 -4.3488 -0.0380
1 4 13 1.1455 -0.2468
1 4 14 -2.3966 0.0237
1 4 15 -4.4403 0.2216
1 4 16 0.9745 -0.0110
1 5 0 61.6174 0.5240
1 5 1 -24.4036 -0.4312
1 5 2 -20.7843 -0.1499
1 5 3 -5.7974 0.4279
1 5 4 -37.0611 0.2239
1 5 5 24.8177 -0.4169
1 5 6 25.5433 -0.1252
1 5 7 -2.7395 -0.0556
1 5 8 11.8466 -0.0661
1 5 9 -12.5180 0.2937
1 5 10 -18.8676 0.1096
1 5 11 2.5711 -0.2810
1 5 12 2.4096 -0.0888
1 5 13 5.6667 0.1169
1 5 14 2.0246 0.0157
1 5 15 -0.5404 0.0504
1 5 16 0.5927 -0.0156
1 6 0 -6.3906 -0.3536
1 6 1 62.6447 0.1161
1 6 2 37.0163 0.1160
1 6 3 9.3089 -0.2290
1 6 4 -21.7118 0.0188
1 6 5 -21.1605 0.1361
1 6 6 -15.7640 -0.0318
1 6 7 4.3158 -0.2047
1 6 8 18.5782 0.0741
1 6 9 -3.5578 0.1833
1 6 10 -1.0107 -0.0053
1 6 11 5.0881 -0.0458
1 6 12 -3.7262 -0.0142
1 6 13 1.1713 -0.0283
1 6 14 0.0609 -0.0104
1 6 15 -3.6121 0.0078
1 6 16 -0.7542 0.0254
1 7 0 47.0706 0.1956
1 7 1 -4.3900 0.0979
1 7 2 -14.9874 -0.3756
1 7 3 4.2410 -0.2019
1 7 4 -37.3156 0.5664
1 7 5 6.0722 0.1142
1 7 6 25.4257 -0.1567
1 7 7 -0.4268 0.0270
1 7 8 12.5716 -0.1551
1 7 9 -2.6993 -0.1321
1 7 10 -18.6504 0.2549
1 7 11 -3.5511 0.0888
1 7 12 0.0426 -0.1519
1 7 13 5.3531 -0.0444
1 7 14 3.3478 -0.0072
1 7 15 -0.9201 0.0071
1 7 16 0.8367 0.1324
1 8 0 -34.9198 -0.4150
1 8 1 29.5150 0.0248
1 8 2 44.5038 0.2175
1 8 3 24.0860 -0.1514
1 8 4 -11.8795 0.1214
1 8 5 -15.1108 0.0817
1 8 6 -20.0605 -0.2082
1 8 7 -7.8049 -0.1421
1 8 8 19.1951 0.1915
1 8 9 2.8018 0.1350
1 8 10 -1.9390 -0.0129
1 8 11 4.6598 -0.0382
1 8 12 -3.6235 -0.0653
1 8 13 0.0176 0.0238
1 8 14 1.6883 0.1065
1 8 15 -1.9215 -0.0656
1 8 16 -1.0533 -0.1017
1 9 0 26.2296 -0.0617
1 9 1 2.3189 0.1763
1 9 2 -12.1881 -0.0483
1 9 3 14.0686 -0.4797
1 9 4 -27.8385 0.1693
1 9 5 -8.1873 0.3228
1 9 6 20.2182 0.0092
1 9 7 1.2119 0.0687
1 9 8 10.7066 0.0222
1 9 9 5.1781 -0.2705
1 9 10 -13.6808 0.0295
1 9 11 -7.1817 0.2298
1 9 12 -3.3398 0.0030
1 9 13 3.1746 -0.1126
1 9 14 4.6961 -0.0205
1 9 15 -0.4747 -0.0690
1 10 0 -36.5125 -0.0904
1 10 1 -1.3742 -0.1314
1 10 2 33.8709 0.0877
1 10 3 33.1501 -0.0717
1 10 4 -2.3096 0.1130
1 10 5 -7.4887 0.1523
1 10 6 -16.6279 -0.1028
1 10 7 -17.5239 -0.1959
1 10 8 13.6505 0.1277
1 10 9 7.6503 0.1352
1 10 10 -0.8856 -0.0186
1 10 11 4.7370 -0.0036
1 10 12 -2.9453 -0.0299
1 10 13 -1.8207 -0.0233
1 10 14 1.9131 0.1402
1 10 15 -0.4527 0.0413
1 11 0 11.1727 -0.0100
1 11 1 2.2096 -0.0205
1 11 2 -14.6882 0.0976
1 11 3 17.6468 -0.1441
1 11 4 -13.6446 -0.1216
1 11 5 -14.5691 0.0692
1 11 6 12.5617 0.0796
1 11 7 1.6193 0.0382
1 11 8 7.4707 0.1033
1 11 9 9.0507 -0.0978
1 11 10 -6.7536 -0.0843
1 11 11 -7.1621 0.0812
1 11 12 -5.5326 0.1030
1 11 13 -0.0999 -0.0618
1 11 14 4.4392 -0.0100
1 11 15 0.9523 -0.0522
1 12 0 -24.4666 0.1694
1 12 1 -17.5669 0.0011
1 12 2 15.5482 -0.1115
1 12 3 33.4264 -0.0683
1 12 4 5.0501 0.0430
1 12 5 -1.5254 0.0537
1 12 6 -9.4507 0.0805
1 12 7 -21.5968 -0.0603
1 12 8 5.4685 0.0106
1 12 9 9.2517 0.0637
1 12 10 1.0977 -0.0235
1 12 11 5.1034 -0.0162
1 12 12 -1.5480 0.0294
1 12 13 -3.0656 -0.0102
1 12 14 0.9662 0.0614
1 12 15 0.3763 0.1380
1 13 0 4.3256 0.1153
1 13 1 2.1032 -0.0445
1 13 2 -18.6367 -0.1273
1 13 3 13.6781 0.1372
1 13 4 -1.3460 0.0597
1 13 5 -13.4719 -0.1400
1 13 6 5.9480 -0.0132
1 13 7 0.8030 -0.0072
1 13 8 4.0072 0.0035
1 13 9 8.9217 0.0093
1 13 10 -1.0343 0.0293
1 13 11 -4.6948 -0.0556
1 13 12 -5.5971 0.0228
1 13 13 -2.3361 0.0139
1 13 14 2.5208 0.0013
1 13 15 1.8137 0.0079
1 14 0 -11.4882 0.0380
1 14 1 -20.1867 0.1894
1 14 2 -0.5499 -0.1082
1 14 3 27.0052 -0.0962
1 14 4 9.1682 0.0216
1 14 5 2.3404 -0.1133
1 14 6 -2.1741 0.0369
1 14 7 -20.7390 0.1139
1 14 8 -2.0286 0.0296
1 14 9 7.4895 -0.0272
1 14 10 2.8090 -0.0398
1 14 11 5.9121 -0.0412
1 14 12 -0.1204 0.0073
1 14 13 -3.1895 0.0448
1 14 14 -0.2138 0.0090
1 15 0 2.6459 0.0825
1 15 1 3.9447 0.1208
1 15 2 -19.9962 -0.2548
1 15 3 5.5203 0.0016
1 15 4 5.1215 0.2395
1 15 5 -8.6030 -0.0433
1 15 6 2.4623 -0.0779
1 15 7 -0.0681 -0.0215
1 15 8 1.2588 -0.0741
1 15 9 6.2434 -0.0636
1 15 10 1.9275 0.1041
1 15 11 -1.6938 -0.0255
1 15 12 -4.5324 -0.1115
1 15 13 -2.6538 0.0221
1 15 14 0.7218 0.0307
1 16 0 -2.5207 -0.1684
1 16 1 -15.4516 0.0983
1 16 2 -10.4252 0.0093
1 16 3 18.0199 -0.0567
1 16 4 9.7340 0.0416
1 16 5 4.2547 -0.1215
1 16 6 3.9408 -0.1153
1 16 7 -16.8191 0.0818
1 16 8 -6.9697 0.0935
1 16 9 3.6178 -0.0448
1 16 10 2.7077 -0.0714
1 16 11 7.0969 -0.0387
1 16 12 1.3144 -0.0564
1 16 13 -2.7257 0.0347
1 16 14 -0.8227 0.0472
1 17 0 3.3092 -0.0107
1 17 1 6.7466 0.1559
1 17 2 -17.6234 -0.0715
1 17 3 -2.5704 -0.1441
1 17 4 5.8616 0.0824
1 17 5 -3.7847 0.0805
1 17 6 1.4650 -0.0204
1 17 7 -0.1710 -0.0135
1 17 8 0.1274 -0.0344
1 17 9 2.8747 -0.1005
1 17 10 2.1683 0.0296
1 17 11 0.8863 0.0368
1 17 12 -3.3601 -0.1590
1 17 13 -2.1454 -0.0495
1 17 14 0.1938 0.0835
1 18 0 1.9507 -0.0847
1 18 1 -8.0695 -0.1179
1 18 2 -14.1987 -0.0022
1 18 3 9.9361 0.0274
1 18 4 7.7983 0.0403
1 18 5 3.7959 -0.0094
1 18 6 8.2008 -0.1044
1 18 7 -11.2031 -0.0485
1 18 8 -8.7396 0.0429
1 18 9 -0.1243 -0.0148
1 18 10 0.2704 -0.0896
1 18 11 7.2718 -0.0483
1 18 12 3.0862 -0.0924
1 18 13 -2.0181 -0.0490
1 19 0 4.5517 0.0152
1 19 1 9.3423 0.0007
1 19 2 -12.4014 0.0676
1 19 3 -7.9001 0.0135
1 19 4 3.0416 -0.1071
1 19 5 -0.5923 0.0095
1 19 6 1.5576 0.0435
1 19 7 -0.1404 -0.0084
1 19 8 0.6690 0.0089
1 19 9 0.5453 -0.0056
1 19 10 0.3830 -0.0238
1 19 11 2.5274 0.0266
1 19 12 -1.9261 -0.1218
1 19 13 -1.8242 -0.1427
1 20 0 2.4200 0.1116
1 20 1 -1.2142 -0.1301
1 20 2 -13.4041 -0.1126
1 20 3 4.5322 0.0548
1 20 4 5.4368 0.0119
1 20 5 1.5373 0.0357
1 20 6 9.5242 0.0305
1 20 7 -5.4712 -0.0395
1 20 8 -7.7095 -0.0530
1 20 9 -1.7911 -0.0167
1 20 10 -2.8297 -0.0581
1 20 11 5.1345 -0.0759
1 20 12 4.3254 -0.1244
1 20 13 -0.9131 -0.1353
1 21 0 4.8297 0.1194
1 21 1 10.7281 -0.0709
1 21 2 -5.9861 -0.0661
1 21 3 -9.4600 0.1726
1 21 4 -1.2203 -0.0361
1 21 5 0.7059 -0.0890
1 21 6 2.4690 0.0274
1 21 7 -0.5649 -0.0090
1 21 8 1.6517 -0.0226
1 21 9 0.2379 0.0733
1 21 10 -2.0494 0.0329
1 21 11 2.4493 0.0167
1 21 12 -0.2096 -0.0539
1 22 0 0.6491 0.0786
1 22 1 2.8999 0.0083
1 22 2 -10.4434 -0.1191
1 22 3 1.9385 0.0181
1 22 4 4.0225 -0.0109
1 22 5 -0.5780 -0.0108
1 22 6 8.1499 0.0692
1 22 7 -1.5888 0.0658
1 22 8 -5.3797 -0.0393
1 22 9 -1.0624 -0.0387
1 22 10 -4.1351 -0.0045
1 22 11 1.7351 -0.0446
1 22 12 3.6665 -0.1662
1 23 0 3.7474 0.1417
1 23 1 10.1553 0.0519
1 23 2 -0.3252 -0.1880
1 23 3 -7.4868 0.0444
1 23 4 -5.0697 0.0953
1 23 5 -0.2649 -0.0345
1 23 6 3.8827 -0.0101
1 23 7 -0.7409 -0.0082
1 23 8 1.8452 -0.0663
1 23 9 1.4235 0.0452
1 23 10 -3.2411 0.0779
1 23 11 0.7739 0.0552
1 23 12 0.7966 0.0223
1 24 0 -0.9255 -0.1000
1 24 1 4.3546 0.0220
1 24 2 -7.7550 -0.0131
1 24 3 1.0829 -0.0009
1 24 4 3.4905 -0.0205
1 24 5 -1.3818 -0.0390
1 24 6 6.1484 -0.0041
1 24 7 -0.0831 0.0701
1 24 8 -3.7849 0.0359
1 24 9 0.5909 -0.0025
1 24 10 -2.9834 0.0093
1 24 11 -0.3847 0.0495
1 25 0 2.4260 0.0574
1 25 1 7.9923 0.1293
1 25 2 3.0483 -0.0633
1 25 3 -3.3314 -0.1337
1 25 4 -6.6716 0.0369
1 25 5 -3.0840 0.0840
1 25 6 4.2913 0.0005
1 25 7 -0.0877 -0.0171
1 25 8 1.3312 -0.0698
1 25 9 2.4889 -0.0023
1 25 10 -2.4363 0.0339
1 25 11 -0.8222 0.0719
1 26 0 -1.6062 -0.1009
1 26 1 4.9015 -0.0982
1 26 2 -6.0378 0.0387
1 26 3 0.5498 0.0243
1 26 4 3.2677 -0.0300
1 26 5 -1.4705 -0.0214
1 26 6 4.9557 -0.0450
1 26 7 0.6877 -0.0123
1 26 8 -3.6087 0.0113
1 26 9 1.2530 0.0798
1 26 10 -0.9701 0.0001
1 27 0 1.6665 -0.0086
1 27 1 5.5293 -0.0004
1 27 2 3.8191 0.0500
1 27 3 0.9017 -0.0830
1 27 4 -5.2012 -0.0940
1 27 5 -5.6010 0.1265
1 27 6 2.7442 0.0619
1 27 7 0.5504 -0.0359
1 27 8 0.8900 -0.0747
1 27 9 2.4245 -0.0020
1 28 0 -2.3537 0.0940
1 28 1 5.1671 -0.1201
1 28 2 -4.3285 -0.0149
1 28 3 -0.3198 0.0468
1 28 4 2.9797 -0.0417
1 28 5 -1.5670 -0.0149
1 28 6 3.8579 -0.0395
1 28 7 2.0833 -0.0229
1 28 8 -3.4209 -0.0892
1 28 9 0.4574 0.0921
1 29 0 0.9570 0.0267
1 29 1 3.5611 -0.1179
1 29 2 2.8051 -0.1203
1 29 3 3.3521 0.0146
1 29 4 -1.9069 -0.1106
1 29 5 -5.6906 0.0939
1 29 6 0.5062 0.1470
1 29 7 0.2092 -0.0164
1 29 8 0.7044 -0.1026
1 30 0 -3.2496 0.1945
1 30 1 4.2694 0.0352
1 30 2 -2.1709 -0.0677
1 30 3 -1.0626 0.0479
1 30 4 2.3382 -0.0437
1 30 5 -1.3948 -0.0222
1 30 6 1.9488 -0.0751
1 30 7 3.1267 0.0174
1 31 0 -0.0741 0.0922
1 31 1 1.9736 0.0272
1 31 2 1.1407 -0.3388
1 31 3 3.4675 -0.1011
1 31 4 0.7854 -0.0847
1 31 5 -3.5742 0.0214
1 31 6 -0.4838 0.1935
1 32 0 -3.1380 0.0486
1 32 1 2.2021 0.1983
1 32 2 -0.4905 -0.0570
1 32 3 -1.0057 0.0471
1 32 4 1.2721 -0.0239
1 32 5 -0.6976 -0.0005
1 33 0 -0.7442 0.0673
1 33 1 0.7195 0.2866
1 33 2 -0.2894 -0.2405
1 33 3 2.1476 -0.2723
2 0 0 49.8059 -0.9563
2 0 2 -3.5934 -0.1811
2 0 4 1.9511 1.4045
2 0 6 -5.4895 -1.3790
2 0 8 -15.7642 0.7907
2 0 10 21.6145 0.0975
2 0 12 -3.3761 -0.6416
2 0 14 -7.3979 0.5245
2 0 16 3.6456 -0.2335
2 1 0 33.3111 -0.8536
2 1 1 -94.5499 0.0456
2 1 2 -12.9895 1.4795
2 1 3 -26.7835 -0.5906
2 1 4 -10.6992 -0.9195
2 1 5 54.9939 0.0281
2 1 6 8.4538 -0.1314
2 1 7 -2.4084 0.0788
2 1 8 0.6341 1.1024
2 1 9 -18.4083 -0.0196
2 1 10 -2.5410 -1.1303
2 1 11 3.3431 -0.1154
2 1 12 0.3644 0.4314
2 1 13 3.5757 0.1936
2 1 14 -0.1060 -0.0184
2 1 15 1.9138 -0.1735
2 1 16 0.0486 -0.2495
2 2 0 39.4632 -0.4922
2 2 1 23.0023 -0.3212
2 2 2 3.5542 -0.1120
2 2 3 -8.0859 -0.7101
2 2 4 -0.0209 0.6860
2 2 5 0.0175 1.1180
2 2 6 -8.2890 -0.6234
2 2 7 8.8586 -0.8948
2 2 8 -10.7113 0.4294
2 2 9 -12.3147 0.1751
2 2 10 18.2861 -0.0283
2 2 11 5.9520 0.3393
2 2 12 -2.5257 -0.3237
2 2 13 1.2524 -0.4302
2 2 14 -6.4124 0.2847
2 2 15 -2.9828 0.2438
2 2 16 2.3092 -0.2008
2 3 0 82.6366 -0.2525
2 3 1 -60.2214 -0.6782
2 3 2 -29.3293 0.8262
2 3 3 -28.9704 0.3439
2 3 4 -30.2277 -0.5309
2 3 5 42.3689 -0.2771
2 3 6 21.4940 -0.1156
2 3 7 2.9661 -0.2479
2 3 8 3.2572 0.5676
2 3 9 -17.1725 0.5744
2 3 10 -7.5257 -0.5575
2 3 11 1.6260 -0.4263
2 3 12 0.8618 0.1835
2 3 13 3.9598 0.1773
2 3 14 -0.4365 0.0514
2 3 15 1.8997 -0.0250
2 3 16 0.5287 -0.2089
2 4 0 14.7421 -0.2181
2 4 1 32.5752 -0.1388
2 4 2 20.3824 -0.0441
2 4 3 -9.2352 -0.5416
2 4 4 -4.2561 0.0654
2 4 5 0.9766 0.6687
2 4 6 -14.5618 -0.0304
2 4 7 10.8401 -0.6042
2 4 8 0.8455 0.0832
2 4 9 -18.4224 0.2006
2 4 10 10.3484 -0.0660
2 4 11 9.2228 0.1858
2 4 12 -0.6798 -0.0483
2 4 13 2.5222 -0.2947
2 4 14 -4.2854 0.0364
2 4 15 -3.7581 0.2283
2 4 16 -0.1402 -0.0751
2 5 0 93.1880 0.2441
2 5 1 -14.8493 -0.5059
2 5 2 -25.9081 -0.2156
2 5 3 -26.9378 0.4159
2 5 4 -43.5885 0.1760
2 5 5 22.0513 -0.2329
2 5 6 25.5229 -0.0722
2 5 7 9.6071 -0.1733
2 5 8 8.1376 -0.0998
2 5 9 -13.3309 0.3915
2 5 10 -11.3079 0.1085
2 5 11 -1.8578 -0.2791
2 5 12 0.2772 -0.0431
2 5 13 4.7832 0.0800
2 5 14 -0.4892 0.0103
2 5 15 1.1287 0.0695
2 5 16 1.2513 -0.0268
2 6 0 -10.1399 -0.3269
2 6 1 23.7769 0.0664
2 6 2 36.0379 0.0275
2 6 3 -1.5760 -0.2271
2 6 4 -7.6460 0.0455
2 6 5 3.6098 0.1236
2 6 6 -19.3252 -0.0454
2 6 7 4.4685 -0.2089
2 6 8 11.4416 0.0257
2 6 9 -16.7934 0.1207
2 6 10 1.9682 -0.0090
2 6 11 9.1655 0.0240
2 6 12 0.6950 -0.0333
2 6 13 3.7795 -0.0742
2 6 14 -2.1781 -0.0116
2 6 15 -2.8299 0.0964
2 6 16 -1.2807 0.0017
2 7 0 70.6230 0.1997
2 7 1 15.8342 0.0929
2 7 2 -9.8394 -0.5626
2 7 3 -16.4846 -0.1560
2 7 4 -46.7425 0.4062
2 7 5 1.4000 0.0439
2 7 6 20.6203 -0.0321
2 7 7 13.2535 0.1057
2 7 8 13.2884 -0.2475
2 7 9 -6.7688 -0.1450
2 7 10 -11.9093 0.2585
2 7 11 -5.8017 0.0668
2 7 12 -2.1786 -0.0792
2 7 13 5.1467 -0.0047
2 7 14 0.5304 -0.0461
2 7 15 -0.0924 0.0069
2 8 0 -23.3479 -0.3715
2 8 1 3.1021 0.0227
2 8 2 40.7730 0.0482
2 8 3 10.9118 -0.1021
2 8 4 -8.4710 0.2452
2 8 5 7.0348 0.0618
2 8 6 -18.5733 -0.2193
2 8 7 -5.7974 -0.1120
2 8 8 15.8857 0.1120
2 8 9 -10.3092 0.0602
2 8 10 -3.7578 0.0273
2 8 11 6.9891 0.0185
2 8 12 0.6994 -0.0994
2 8 13 4.4338 -0.0039
2 8 14 -0.1871 0.0639
2 8 15 -1.8739 0.0111
2 9 0 37.7957 -0.0666
2 9 1 23.2313 0.2850
2 9 2 4.2118 -0.2075
2 9 3 -1.2854 -0.4140
2 9 4 -39.0774 0.1067
2 9 5 -13.1387 0.1578
2 9 6 10.6096 0.0018
2 9 7 12.3414 0.2088
2 9 8 16.2385 0.0035
2 9 9 0.3899 -0.3290
2 9 10 -8.8058 0.0203
2 9 11 -7.8438 0.2004
2 9 12 -5.6556 0.0255
2 9 13 3.7571 -0.0379
2 9 14 2.1575 -0.0300
2 9 15 -0.4702 -0.0956
2 10 0 -22.7090 -0.1048
2 10 1 -17.0635 -0.0673
2 10 2 32.4555 -0.0056
2 10 3 21.8803 -0.1197
2 10 4 -6.6275 0.1942
2 10 5 9.0761 0.1969
2 10 6 -12.6838 -0.1068
2 10 7 -14.0602 -0.1445
2 10 8 13.8826 0.1185
2 10 9 -2.9546 0.0621
2 10 10 -5.7363 -0.0047
2 10 11 4.3639 0.0567
2 10 12 -0.3119 -0.0576
2 10 13 3.6471 -0.0218
2 10 14 1.6428 0.1069
2 10 15 -1.1576 0.0344
2 11 0 13.6446 -0.0742
2 11 1 16.1374 0.0351
2 11 2 8.1747 0.0259
2 11 3 10.8772 -0.1017
2 11 4 -24.8401 -0.1019
2 11 5 -18.5644 0.0213
2 11 6 0.3124 0.0189
2 11 7 7.7559 0.1000
2 11 8 16.0269 0.1266
2 11 9 5.7416 -0.1210
2 11 10 -3.8087 -0.0938
2 11 11 -6.9926 0.0757
2 11 12 -7.9780 0.0926
2 11 13 0.8877 -0.0235
2 11 14 2.8317 0.0135
2 11 15 0.2491 -0.0864
2 12 0 -14.2281 0.1280
2 12 1 -27.9555 0.0189
2 12 2 16.6470 -0.0520
2 12 3 26.8549 -0.0901
2 12 4 -2.8153 -0.0051
2 12 5 8.9804 0.0919
2 12 6 -5.3219 0.0975
2 12 7 -17.5882 -0.0409
2 12 8 8.1334 0.0569
2 12 9 2.2651 0.0727
2 12 10 -4.4009 -0.0266
2 12 11 2.6700 0.0165
2 12 12 -1.2840 0.0219
2 12 13 1.5959 0.0028
2 12 14 2.4023 0.0848
2 12 15 -0.1721 0.0969
2 13 0 2.6670 0.1123
2 13 1 6.9160 -0.0899
2 13 2 4.1936 -0.1606
2 13 3 15.2941 0.1657
2 13 4 -10.5288 0.0464
2 13 5 -16.0581 -0.0891
2 13 6 -6.5560 0.0114
2 13 7 1.6920 0.0101
2 13 8 13.0797 -0.0053
2 13 9 8.2586 0.0289
2 13 10 0.9433 0.0459
2 13 11 -4.4816 -0.0372
2 13 12 -8.1626 0.0377
2 13 13 -1.5850 0.0168
2 13 14 2.0239 0.0225
2 13 15 0.9114 -0.0114
2 14 0 -4.9648 0.0364
2 14 1 -28.7833 0.1271
2 14 2 0.8594 -0.0326
2 14 3 25.1723 -0.0048
2 14 4 1.3627 -0.0402
2 14 5 8.0835 -0.1264
2 14 6 0.7994 0.0613
2 14 7 -17.0593 0.0988
2 14 8 1.5770 0.0455
2 14 9 3.8135 0.0411
2 14 10 -1.5782 0.0014
2 14 11 2.6597 -0.0361
2 14 12 -1.4118 0.0206
2 14 13 -0.3868 0.0527
2 14 14 1.6139 0.0527
2 15 0 0.4860 0.1407
2 15 1 1.4515 0.0636
2 15 2 -1.7011 -0.2859
2 15 3 12.7851 0.0458
2 15 4 -0.8977 0.1834
2 15 5 -9.4875 -0.0258
2 15 6 -8.7675 -0.0012
2 15 7 -3.4397 0.0303
2 15 8 8.6978 -0.1115
2 15 9 7.9011 -0.0446
2 15 10 4.5269 0.1539
2 15 11 -1.5948 0.0012
2 15 12 -7.2688 -0.0560
2 15 13 -2.5533 0.0439
2 15 14 0.8526 0.0349
2 16 0 1.7116 -0.1329
2 16 1 -23.3504 0.0535
2 16 2 -10.4619 -0.0003
2 16 3 19.1509 0.0232
2 16 4 3.9452 0.0557
2 16 5 7.2668 -0.1269
2 16 6 5.3792 -0.0947
2 16 7 -13.8489 0.0689
2 16 8 -3.6138 0.0676
2 16 9 1.9836 -0.0088
2 16 10 0.2156 0.0065
2 16 11 3.8672 -0.0282
2 16 12 -0.5295 -0.0213
2 16 13 -1.2100 0.0575
2 16 14 0.2614 0.0464
2 17 0 2.4822 0.0076
2 17 1 -0.0054 0.1217
2 17 2 -5.5704 -0.0919
2 17 3 7.0620 -0.0883
2 17 4 2.7892 0.0593
2 17 5 -2.7118 0.0501
2 17 6 -7.4158 0.0011
2 17 7 -6.3995 0.0471
2 17 8 4.6924 -0.0613
2 17 9 5.1544 -0.1079
2 17 10 6.2552 0.0797
2 17 11 1.6634 0.0569
2 17 12 -6.1477 -0.0898
2 17 13 -2.7118 0.0250
2 17 14 0.3378 0.0926
2 18 0 5.4322 -0.0674
2 18 1 -15.3471 -0.0896
2 18 2 -16.3357 -0.0086
2 18 3 11.9157 -0.0104
2 18 4 4.3272 0.0559
2 18 5 5.9564 0.0313
2 18 6 8.2999 -0.0797
2 18 7 -8.9516 -0.0482
2 18 8 -5.9695 0.0311
2 18 9 -1.1977 -0.0290
2 18 10 -0.3680 -0.0408
2 18 11 4.7097 -0.0290
2 18 12 0.8872 -0.0380
2 18 13 -0.8913 0.0233
2 19 0 5.5237 -0.0115
2 19 1 1.3144 -0.0464
2 19 2 -6.2973 0.0606
2 19 3 1.6018 0.0457
2 19 4 1.7961 -0.0803
2 19 5 2.0308 0.0126
2 19 6 -4.1656 0.0145
2 19 7 -7.4885 -0.0023
2 19 8 2.3599 -0.0114
2 19 9 1.5433 -0.0261
2 19 10 5.0932 -0.0130
2 19 11 4.7734 0.0080
2 19 12 -4.1838 -0.0763
2 19 13 -2.7864 -0.0290
2 20 0 6.5838 0.1006
2 20 1 -7.2713 -0.1036
2 20 2 -17.4769 -0.0307
2 20 3 5.6484 -0.0123
2 20 4 3.5020 -0.0379
2 20 5 4.1254 0.0787
2 20 6 8.8340 0.0617
2 20 7 -4.0589 -0.0484
2 20 8 -5.1965 -0.0366
2 20 9 -3.2322 -0.0276
2 20 10 -2.4302 -0.0584
2 20 11 3.9604 -0.0792
2 20 12 1.8670 -0.0732
2 20 13 -0.0937 -0.0172
2 21 0 6.9312 0.1191
2 21 1 3.6418 -0.1231
2 21 2 -4.2756 -0.0644
2 21 3 -1.4600 0.1688
2 21 4 -1.6907 -0.0178
2 21 5 3.8254 -0.0382
2 21 6 -0.1928 0.0275
2 21 7 -7.3200 -0.0372
2 21 8 1.6211 -0.0592
2 21 9 -0.6991 0.0597
2 21 10 1.4585 0.0136
2 21 11 5.7327 -0.0718
2 21 12 -1.3147 -0.0730
2 22 0 5.8709 0.0912
2 22 1 -0.9423 -0.0259
2 22 2 -15.3760 -0.0323
2 22 3 1.1885 0.0262
2 22 4 2.3088 -0.0595
2 22 5 2.8827 0.0028
2 22 6 7.5755 0.0999
2 22 7 -1.2052 0.0391
2 22 8 -2.8540 -0.0312
2 22 9 -2.8774 -0.0286
2 22 10 -3.9167 -0.0156
2 22 11 2.0594 -0.0801
2 22 12 1.6672 -0.1493
2 23 0 5.9147 0.1679
2 23 1 4.8217 0.0361
2 23 2 -1.0433 -0.1692
2 23 3 -1.3285 0.0388
2 23 4 -5.3134 0.0788
2 23 5 2.5532 -0.0008
2 23 6 3.2389 0.0295
2 23 7 -6.0875 -0.0090
2 23 8 1.5128 -0.1006
2 23 9 -0.4937 0.0397
2 23 10 -1.9254 0.0752
2 23 11 3.6739 -0.0735
2 24 0 4.4654 -0.0430
2 24 1 2.9536 -0.0039
2 24 2 -11.8009 -0.0157
2 24 3 -1.4015 0.0265
2 24 4 0.6967 0.0014
2 24 5 2.3994 -0.0271
2 24 6 6.5416 0.0267
2 24 7 -0.4944 0.0493
2 24 8 -1.3612 0.0279
2 24 9 -1.0034 -0.0002
2 24 10 -3.6187 0.0077
2 24 11 0.5009 0.0135
2 25 0 4.1853 0.0579
2 25 1 4.1657 0.1449
2 25 2 1.2468 -0.0315
2 25 3 1.3025 -0.1119
2 25 4 -6.9174 0.0312
2 25 5 -0.6990 0.0740
2 25 6 4.6978 0.0253
2 25 7 -4.2362 0.0082
2 25 8 1.2431 -0.0659
2 25 9 1.0494 -0.0029
2 25 10 -2.6902 0.0614
2 26 0 3.1804 -0.0568
2 26 1 4.9481 -0.0511
2 26 2 -7.9547 0.0178
2 26 3 -2.3121 -0.0114
2 26 4 -1.0967 0.0220
2 26 5 1.4178 0.0080
2 26 6 6.3898 -0.0187
2 26 7 0.0724 -0.0109
2 26 8 -1.5091 0.0196
2 26 9 0.3617 0.0737
2 26 10 -2.0572 -0.0107
2 27 0 3.1383 -0.0226
2 27 1 3.0130 0.0150
2 27 2 1.4567 0.0748
2 27 3 4.3696 -0.0618
2 27 4 -5.5304 -0.0512
2 27 5 -3.6355 0.1184
2 27 6 3.8876 0.0551
2 27 7 -2.6383 -0.0281
2 27 8 0.6039 -0.0424
2 27 9 2.0287 0.0123
2 28 0 1.9425 0.0827
2 28 1 5.5677 -0.0832
2 28 2 -4.2979 0.0496
2 28 3 -1.9192 0.0041
2 28 4 -2.0953 -0.0163
2 28 5 -0.4566 0.0172
2 28 6 5.5909 -0.0379
2 28 7 1.5895 -0.0184
2 28 8 -1.7675 -0.0588
2 28 9 0.2138 0.1121
2 29 0 2.1419 0.0558
2 29 1 2.4815 -0.1061
2 29 2 0.3154 -0.0940
2 29 3 5.7153 -0.0070
2 29 4 -2.2709 -0.0555
2 29 5 -4.3336 0.1296
2 29 6 2.1197 0.1389
2 29 7 -1.6800 -0.0271
2 29 8 -0.1314 -0.0825
2 30 0 0.6195 0.1916
2 30 1 4.7545 -0.0532
2 30 2 -1.2963 0.0200
2 30 3 -0.8330 0.0910
2 30 4 -1.8183 -0.0281
2 30 5 -1.8339 0.0139
2 30 6 3.2426 -0.1018
2 30 7 2.6769 0.0048
2 31 0 0.6026 0.1703
2 31 1 2.0973 0.0361
2 31 2 -0.7695 -0.2834
2 31 3 4.7583 -0.1411
2 31 4 0.4512 -0.0813
2 31 5 -2.8836 0.0898
2 31 6 0.8817 0.1964
2 32 0 -0.2946 0.1464
2 32 1 2.8185 0.0322
2 32 2 0.3602 -0.0812
2 32 3 0.2472 0.1461
2 32 4 -0.9525 0.0045
2 33 0 -0.5262 0.1466
2 33 1 1.2770 0.2737
2 33 2 -1.1786 -0.1810
2 33 3 2.7083 -0.2640
3 0 0 -25.5342 -0.2871
3 0 2 8.4356 -0.8308
3 0 4 35.8940 1.7402
3 0 6 -15.3673 -1.2716
3 0 8 -24.5000 0.4103
3 0 10 23.4227 0.3711
3 0 12 0.5419 -0.6934
3 0 14 -6.6566 0.4125
3 0 16 2.0934 -0.1359
3 1 0 30.3713 -1.3143
3 1 1 -73.0044 0.3890
3 1 2 -11.7599 1.3750
3 1 3 -28.1139 -0.2425
3 1 4 -7.7927 -0.3338
3 1 5 36.4982 -0.1177
3 1 6 7.6009 -0.6370
3 1 7 -2.3550 0.1618
3 1 8 -2.8557 1.2713
3 1 9 -2.0621 0.0009
3 1 10 0.8818 -1.0221
3 1 11 -4.5793 -0.1490
3 1 12 0.0322 0.2174
3 1 13 -0.6244 0.1980
3 1 14 -0.7351 0.1265
3 1 15 3.7006 -0.1288
3 1 16 0.4123 -0.1551
3 2 0 -22.9632 -0.0853
3 2 1 -4.2243 0.0751
3 2 2 9.8580 -0.4519
3 2 3 -11.1602 -0.9256
3 2 4 31.4624 0.9107
3 2 5 11.3733 1.0722
3 2 6 -15.2970 -0.6391
3 2 7 6.5244 -0.5549
3 2 8 -20.3665 0.3168
3 2 9 -13.3226 -0.2032
3 2 10 20.3042 0.0668
3 2 11 5.6611 0.5480
3 2 12 1.2916 -0.3343
3 2 13 1.4149 -0.4649
3 2 14 -5.8077 0.1983
3 2 15 -2.2344 0.1695
3 2 16 0.9347 -0.1614
3 3 0 75.4984 -0.7097
3 3 1 -41.0961 -0.5868
3 3 2 -26.0023 0.7733
3 3 3 -32.2079 0.3769
3 3 4 -22.5636 -0.1751
3 3 5 26.1555 -0.0393
3 3 6 18.6431 -0.3910
3 3 7 5.7129 -0.3583
3 3 8 -5.4836 0.6607
3 3 9 -5.3584 0.6050
3 3 10 1.5569 -0.5019
3 3 11 -4.2908 -0.3702
3 3 12 0.0347 0.0808
3 3 13 0.0550 0.0863
3 3 14 -1.9053 0.1214
3 3 15 2.8870 -0.0162
3 3 16 1.0421 -0.1575
3 4 0 -17.2886 -0.0752
3 4 1 -6.9176 0.1040
3 4 2 14.2093 -0.0806
3 4 3 -17.8996 -0.6395
3 4 4 20.3087 0.1348
3 4 5 19.4691 0.6818
3 4 6 -14.8550 -0.0742
3 4 7 9.1964 -0.4390
3 4 8 -10.2751 0.1072
3 4 9 -21.6696 -0.0135
3 4 10 12.2770 -0.0795
3 4 11 9.0176 0.3283
3 4 12 3.1523 -0.0477
3 4 13 2.8528 -0.3165
3 4 14 -4.1877 0.0107
3 4 15 -2.4520 0.1742
3 4 16 -1.0105 -0.1114
3 5 0 85.0936 0.0907
3 5 1 1.6374 -0.5741
3 5 2 -20.5380 -0.2237
3 5 3 -33.3831 0.3805
3 5 4 -33.7737 0.1011
3 5 5 9.5761 -0.0246
3 5 6 19.9749 -0.0174
3 5 7 15.8567 -0.2646
3 5 8 -1.8514 -0.1209
3 5 9 -8.3512 0.4242
3 5 10 0.4919 0.1017
3 5 11 -4.5061 -0.2491
3 5 12 -0.4004 -0.0093
3 5 13 1.1528 0.0264
3 5 14 -2.3493 0.0134
3 5 15 1.6692 0.0586
3 6 0 -12.1976 -0.2410
3 6 1 -9.5761 0.0653
3 6 2 20.3031 -0.0092
3 6 3 -17.5231 -0.1434
3 6 4 7.0768 0.0818
3 6 5 23.1533 0.1343
3 6 6 -13.1532 -0.0364
3 6 7 6.8297 -0.1657
3 6 8 0.6449 -0.0157
3 6 9 -22.8741 0.0439
3 6 10 2.5751 0.0052
3 6 11 8.7539 0.1014
3 6 12 4.8298 -0.0455
3 6 13 4.7576 -0.1078
3 6 14 -2.8358 -0.0186
3 6 15 -1.4859 0.1176
3 7 0 63.2831 0.2633
3 7 1 30.5535 0.0623
3 7 2 -1.0944 -0.5765
3 7 3 -25.7946 -0.0606
3 7 4 -37.7100 0.1720
3 7 5 -6.7465 -0.0368
3 7 6 11.9952 0.1009
3 7 7 21.4149 0.1526
3 7 8 5.8257 -0.3174
3 7 9 -8.0486 -0.1325
3 7 10 -0.7329 0.2399
3 7 11 -5.2367 0.0188
3 7 12 -1.7585 -0.0229
3 7 13 2.1207 0.0320
3 7 14 -2.0050 -0.0531
3 7 15 0.6001 0.0128
3 8 0 -9.0056 -0.2660
3 8 1 -14.5275 -0.0122
3 8 2 24.4196 -0.1029
3 8 3 -10.3572 -0.0229
3 8 4 -3.9936 0.3053
3 8 5 22.6806 0.0680
3 8 6 -9.3315 -0.1848
3 8 7 1.5833 -0.0597
3 8 8 8.0361 0.0125
3 8 9 -18.0893 -0.0169
3 8 10 -5.2379 0.0753
3 8 11 5.3429 0.0821
3 8 12 4.6720 -0.1213
3 8 13 6.7219 -0.0381
3 8 14 -1.2028 0.0261
3 8 15 -1.0475 0.0665
3 9 0 30.6912 -0.0273
3 9 1 35.6165 0.3310
3 9 2 17.7408 -0.2406
3 9 3 -11.0591 -0.2588
3 9 4 -32.9070 0.0218
3 9 5 -17.0991 -0.0366
3 9 6 -0.3004 -0.0029
3 9 7 19.7001 0.3089
3 9 8 13.0273 -0.0386
3 9 9 -4.5780 -0.3444
3 9 10 -0.6696 0.0157
3 9 11 -5.4515 0.1327
3 9 12 -3.7765 0.0180
3 9 13 2.3403 0.0245
3 9 14 -1.1366 -0.0243
3 9 15 0.0024 -0.0666
3 10 0 -6.2239 -0.0674
3 10 1 -20.9689 -0.0277
3 10 2 22.7705 -0.1031
3 10 3 0.1850 -0.1352
3 10 4 -10.2140 0.2091
3 10 5 18.6721 0.2142
3 10 6 -4.2137 -0.1026
3 10 7 -3.1867 -0.0797
3 10 8 10.4540 0.0763
3 10 9 -10.4557 -0.0194
3 10 10 -8.7939 0.0040
3 10 11 0.9662 0.1126
3 10 12 2.3266 -0.0744
3 10 13 7.1025 -0.0369
3 10 14 1.1097 0.0545
3 10 15 -0.9119 0.0486
3 11 0 5.8966 -0.1078
3 11 1 24.0414 0.0669
3 11 2 25.7660 0.0087
3 11 3 3.8247 -0.0382
3 11 4 -21.9897 -0.0661
3 11 5 -19.3047 -0.0289
3 11 6 -11.1549 -0.0535
3 11 7 12.3298 0.1420
3 11 8 16.5721 0.1178
3 11 9 0.2133 -0.1351
3 11 10 0.6711 -0.1026
3 11 11 -4.6622 0.0499
3 11 12 -5.4436 0.0511
3 11 13 1.6559 -0.0036
3 11 14 -0.1929 0.0125
3 11 15 -0.1574 -0.0628
3 12 0 -2.5789 0.0797
3 12 1 -25.4191 0.0238
3 12 2 15.1062 -0.0002
3 12 3 9.3369 -0.0873
3 12 4 -10.7891 -0.0599
3 12 5 12.8913 0.1102
3 12 6 0.0497 0.0784
3 12 7 -5.7333 -0.0340
3 12 8 8.8978 0.0731
3 12 9 -3.4139 0.0738
3 12 10 -8.0010 -0.0527
3 12 11 -1.9606 0.0317
3 12 12 -0.5918 0.0151
3 12 13 5.1655 0.0014
3 12 14 2.7409 0.0614
3 12 15 -0.1156 0.0670
3 13 0 -5.4072 0.1050
3 13 1 8.7511 -0.1142
3 13 2 22.8833 -0.1368
3 13 3 12.8797 0.1496
3 13 4 -9.8635 0.0228
3 13 5 -14.9286 -0.0177
3 13 6 -17.1170 0.0197
3 13 7 2.9631 0.0135
3 13 8 15.5777 -0.0183
3 13 9 4.4680 0.0483
3 13 10 2.9978 0.0322
3 13 11 -3.3931 -0.0273
3 13 12 -6.2564 0.0297
3 13 13 0.5405 -0.0026
3 13 14 0.4230 0.0011
3 14 0 1.2788 0.0073
3 14 1 -25.6199 0.0398
3 14 2 4.7732 0.0422
3 14 3 13.7302 0.0818
3 14 4 -7.3717 -0.0846
3 14 5 8.0081 -0.1138
3 14 6 2.4264 0.0625
3 14 7 -6.2323 0.0572
3 14 8 5.2508 0.0355
3 14 9 0.7310 0.1216
3 14 10 -4.8500 0.0154
3 14 11 -2.5839 -0.0549
3 14 12 -2.2122 0.0204
3 14 13 2.4388 0.0483
3 14 14 2.4401 0.0535
3 15 0 -6.7800 0.1803
3 15 1 -2.4313 0.0208
3 15 2 14.8121 -0.2510
3 15 3 14.7631 0.0575
3 15 4 -0.7302 0.0988
3 15 5 -7.3008 0.0043
3 15 6 -17.7460 0.0638
3 15 7 -4.9997 0.0625
3 15 8 11.0909 -0.1367
3 15 9 6.3990 -0.0022
3 15 10 6.1712 0.1653
3 15 11 -1.6238 0.0222
3 15 12 -6.6071 -0.0111
3 15 13 -0.5377 0.0248
3 15 14 0.5677 -0.0041
3 16 0 4.3307 -0.1004
3 16 1 -22.2182 -0.0139
3 16 2 -4.4435 -0.0001
3 16 3 13.0669 0.0913
3 16 4 -3.1300 0.0638
3 16 5 5.3378 -0.1070
3 16 6 3.5502 -0.0640
3 16 7 -5.1706 0.0517
3 16 8 1.3998 0.0230
3 16 9 1.5277 0.0631
3 16 10 -1.7217 0.0771
3 16 11 -1.7522 -0.0239
3 16 12 -2.3017 -0.0012
3 16 13 0.8480 0.0556
3 16 14 1.0505 0.0309
3 17 0 -3.1221 0.0294
3 17 1 -7.8746 0.0955
3 17 2 6.7584 -0.0925
3 17 3 11.8031 -0.0470
3 17 4 3.4697 0.0385
3 17 5 0.3896 0.0267
3 17 6 -14.4341 0.0155
3 17 7 -9.7837 0.0911
3 17 8 5.5292 -0.0757
3 17 9 4.8447 -0.0765
3 17 10 8.7635 0.1177
3 17 11 1.4591 0.0875
3 17 12 -6.4251 -0.0069
3 17 13 -1.5158 0.0355
3 18 0 6.6932 -0.0500
3 18 1 -16.9058 -0.0650
3 18 2 -10.6388 -0.0027
3 18 3 9.2918 -0.0353
3 18 4 -0.2575 0.0602
3 18 5 4.2354 0.0570
3 18 6 3.8559 -0.0512
3 18 7 -2.9785 -0.0260
3 18 8 -0.9883 0.0136
3 18 9 0.0327 -0.0006
3 18 10 0.0835 0.0188
3 18 11 -0.5598 0.0264
3 18 12 -1.8558 0.0352
3 18 13 0.5693 0.0557
3 19 0 1.8348 -0.0274
3 19 1 -8.5172 -0.0529
3 19 2 1.2598 0.0376
3 19 3 7.3183 0.0313
3 19 4 3.1008 -0.0296
3 19 5 5.8437 0.0325
3 19 6 -9.0149 -0.0171
3 19 7 -11.3126 -0.0036
3 19 8 1.4033 -0.0118
3 19 9 0.8350 -0.0133
3 19 10 8.2793 0.0156
3 19 11 5.1882 0.0336
3 19 12 -4.7904 0.0260
3 19 13 -2.1679 0.0255
3 20 0 8.6352 0.0638
3 20 1 -10.7231 -0.0700
3 20 2 -13.5028 0.0502
3 20 3 4.4512 -0.0560
3 20 4 0.9263 -0.0704
3 20 5 4.0490 0.0909
3 20 6 3.2206 0.0648
3 20 7 -0.9087 -0.0372
3 20 8 -1.0956 -0.0191
3 20 9 -2.0025 -0.0048
3 20 10 0.3274 -0.0613
3 20 11 0.5151 -0.0207
3 20 12 -1.4834 0.0607
3 21 0 5.0818 0.0985
3 21 1 -6.3562 -0.1249
3 21 2 -1.1048 -0.0503
3 21 3 3.8313 0.0969
3 21 4 0.0640 0.0025
3 21 5 7.9099 0.0257
3 21 6 -3.2879 0.0270
3 21 7 -10.4192 -0.0733
3 21 8 -0.2009 -0.0643
3 21 9 -2.5685 0.0670
3 21 10 4.2451 0.0233
3 21 11 6.8561 -0.0877
3 21 12 -1.8702 0.0125
3 22 0 9.4903 0.0634
3 22 1 -4.5194 -0.0510
3 22 2 -13.1935 0.0451
3 22 3 -0.2274 0.0327
3 22 4 0.5097 -0.0786
3 22 5 4.7302 0.0055
3 22 6 2.4855 0.0904
3 22 7 -0.3527 0.0205
3 22 8 0.2525 -0.0302
3 22 9 -2.9415 0.0023
3 22 10 -0.5701 -0.0599
3 22 11 1.1665 -0.0814
3 22 12 -1.0559 -0.0056
3 23 0 5.5992 0.1598
3 23 1 -3.9809 0.0181
3 23 2 -1.2265 -0.1127
3 23 3 2.5138 0.0013
3 23 4 -3.3232 0.0453
3 23 5 6.8036 0.0220
3 23 6 1.1041 0.0649
3 23 7 -8.2640 -0.0266
3 23 8 -0.0273 -0.1032
3 23 9 -3.0284 0.0373
3 23 10 -0.3800 0.0952
3 23 11 5.0282 -0.1297
3 24 0 8.7158 -0.0262
3 24 1 0.4061 -0.0256
3 24 2 -10.1873 -0.0132
3 24 3 -3.6324 0.0349
3 24 4 -1.6320 0.0298
3 24 5 5.3065 -0.0098
3 24 6 3.0245 0.0254
3 24 7 -0.9651 0.0380
3 24 8 1.2224 0.0052
3 24 9 -2.2622 0.0053
3 24 10 -1.5599 -0.0364
3 24 11 1.0701 -0.0451
3 25 0 4.8783 0.0588
3 25 1 -2.7005 0.1206
3 25 2 -0.8995 0.0056
3 25 3 3.1365 -0.0865
3 25 4 -5.2586 0.0207
3 25 5 3.9072 0.0341
3 25 6 3.2707 0.0435
3 25 7 -5.9845 0.0131
3 25 8 0.3174 -0.0317
3 25 9 -1.1219 -0.0231
3 25 10 -2.3464 0.0961
3 26 0 7.0069 -0.0553
3 26 1 3.0726 -0.0175
3 26 2 -5.7546 0.0086
3 26 3 -4.5651 -0.0484
3 26 4 -4.5346 0.0651
3 26 5 4.0863 0.0416
3 26 6 4.4259 -0.0157
3 26 7 -1.0127 0.0030
3 26 8 0.9664 0.0247
3 26 9 -0.9680 0.0469
3 26 10 -1.6129 -0.0490
3 27 0 4.3442 -0.0222
3 27 1 -1.7622 0.0319
3 27 2 -1.2781 0.0841
3 27 3 4.3576 -0.0490
3 27 4 -5.0014 -0.0036
3 27 5 0.9984 0.0687
3 27 6 3.4995 0.0458
3 27 7 -4.1008 -0.0354
3 27 8 -0.1437 0.0319
3 27 9 0.7343 -0.0016
3 28 0 5.3160 0.0314
3 28 1 3.6627 -0.0681
3 28 2 -1.7199 0.0990
3 28 3 -2.9415 -0.0306
3 28 4 -6.0155 0.0223
3 28 5 1.1275 0.0523
3 28 6 4.6441 -0.0441
3 28 7 0.0799 -0.0115
3 28 8 0.3780 -0.0106
3 29 0 3.5820 0.0323
3 29 1 -0.3790 -0.0490
3 29 2 -1.9725 -0.0231
3 29 3 4.6878 -0.0468
3 29 4 -3.1289 -0.0001
3 29 5 -0.6432 0.1029
3 29 6 2.7002 0.1267
3 29 7 -2.4220 -0.0472
3 30 0 3.6987 0.1618
3 30 1 3.0462 -0.1361
3 30 2 0.6320 0.0811
3 30 3 -0.3949 0.1005
3 30 4 -4.9275 0.0316
3 30 5 -1.3296 0.0573
3 30 6 2.9413 -0.1105
3 31 0 2.0449 0.1193
3 31 1 0.7842 0.0387
3 31 2 -2.0800 -0.1075
3 31 3 3.6727 -0.1650
3 31 4 -1.1367 -0.0615
3 31 5 -0.7792 0.0860
3 32 0 2.0167 0.2264
3 32 1 1.9096 -0.1016
3 32 2 1.2620 -0.0748
3 32 3 1.1553 0.1631
3 32 4 -2.5212 0.0794
3 33 0 0.5984 0.1222
3 33 1 0.9294 0.1565
4 0 0 -66.8935 0.3800
4 0 2 5.0460 -1.1879
4 0 4 51.5330 1.6597
4 0 6 -16.5367 -0.9155
4 0 8 -23.1927 -0.0398
4 0 10 15.6676 0.6239
4 0 12 2.9319 -0.6696
4 0 14 -3.9514 0.2850
4 1 0 18.3784 -1.5536
4 1 1 -34.6594 0.3402
4 1 2 -8.3888 1.1588
4 1 3 -13.6152 0.0631
4 1 4 -2.3845 0.1885
4 1 5 10.4034 -0.2327
4 1 6 5.4799 -0.9546
4 1 7 -7.6941 0.1795
4 1 8 -5.7932 1.1458
4 1 9 13.8466 0.0391
4 1 10 3.3105 -0.7262
4 1 11 -8.1160 -0.1760
4 1 12 0.0413 -0.0902
4 1 13 -5.1296 0.1494
4 1 14 -1.2637 0.3190
4 1 15 4.3270 -0.0564
4 2 0 -56.8634 0.2960
4 2 1 -18.9628 0.4459
4 2 2 3.0146 -0.6112
4 2 3 -12.8364 -0.9423
4 2 4 46.1605 0.9193
4 2 5 16.9151 0.8037
4 2 6 -14.0940 -0.5294
4 2 7 2.3194 -0.1290
4 2 8 -21.2980 0.1358
4 2 9 -9.2227 -0.5314
4 2 10 13.8848 0.1901
4 2 11 3.3459 0.6584
4 2 12 3.4114 -0.3261
4 2 13 0.9249 -0.4223
4 2 14 -3.4824 0.1004
4 2 15 -1.2784 0.1158
4 3 0 45.7738 -0.8690
4 3 1 -13.7640 -0.6156
4 3 2 -18.5318 0.6490
4 3 3 -19.1488 0.3246
4 3 4 -7.7043 0.1371
4 3 5 4.9376 0.1771
4 3 6 13.1008 -0.5469
4 3 7 1.2256 -0.4092
4 3 8 -13.6026 0.5851
4 3 9 7.4940 0.5374
4 3 10 8.2699 -0.3378
4 3 11 -6.5008 -0.2626
4 3 12 0.0733 -0.0672
4 3 13 -4.0763 -0.0726
4 3 14 -3.0179 0.1950
4 3 15 2.8809 0.0205
4 4 0 -33.2062 0.0208
4 4 1 -27.7357 0.3234
4 4 2 -0.3093 -0.0567
4 4 3 -23.4427 -0.6198
4 4 4 32.0710 0.1849
4 4 5 28.0653 0.5648
4 4 6 -8.1561 -0.1087
4 4 7 4.6805 -0.1943
4 4 8 -16.0012 0.1101
4 4 9 -16.3446 -0.2248
4 4 10 8.7501 -0.0627
4 4 11 5.4948 0.4206
4 4 12 4.7323 -0.0500
4 4 13 1.9863 -0.2933
4 4 14 -2.6112 -0.0206
4 4 15 -1.3824 0.0892
4 5 0 51.2707 0.0845
4 5 1 14.8376 -0.6036
4 5 2 -14.0062 -0.1467
4 5 3 -24.1627 0.2680
4 5 4 -13.1313 0.0088
4 5 5 -3.9005 0.1693
4 5 6 12.8167 0.0613
4 5 7 13.0558 -0.3095
4 5 8 -13.1328 -0.1458
4 5 9 -0.8828 0.3868
4 5 10 9.6405 0.1013
4 5 11 -4.2280 -0.1859
4 5 12 0.1321 0.0216
4 5 13 -2.7786 -0.0677
4 5 14 -3.5494 -0.0004
4 5 15 1.5077 0.0375
4 6 0 -9.6044 -0.1591
4 6 1 -24.9777 0.0513
4 6 2 -0.0923 -0.0169
4 6 3 -28.9848 -0.0867
4 6 4 14.0850 0.1098
4 6 5 31.0348 0.1400
4 6 6 -1.5107 -0.0266
4 6 7 6.6265 -0.0932
4 6 8 -8.6046 -0.0400
4 6 9 -19.4049 -0.0330
4 6 10 1.4771 0.0223
4 6 11 5.0980 0.1547
4 6 12 6.0852 -0.0433
4 6 13 3.6094 -0.1231
4 6 14 -1.8392 -0.0148
4 6 15 -0.8594 0.0685
4 7 0 36.1987 0.3243
4 7 1 34.5022 0.0306
4 7 2 2.1975 -0.4164
4 7 3 -22.7191 0.0107
4 7 4 -16.1140 -0.0590
4 7 5 -12.2429 -0.0948
4 7 6 4.9081 0.2317
4 7 7 20.6508 0.1679
4 7 8 -5.8044 -0.3403
4 7 9 -6.5917 -0.0929
4 7 10 8.0156 0.1996
4 7 11 -2.3813 -0.0412
4 7 12 0.3439 0.0383
4 7 13 -1.4752 0.0564
4 7 14 -3.7296 -0.0575
4 7 15 0.9697 -0.0101
4 8 0 4.1593 -0.1141
4 8 1 -17.5873 -0.0419
4 8 2 4.6438 -0.2027
4 8 3 -27.2363 -0.0019
4 8 4 -2.4860 0.2920
4 8 5 26.7895 0.0715
4 8 6 3.6695 -0.1197
4 8 7 7.7043 -0.0073
4 8 8 -1.1709 -0.0756
4 8 9 -17.5718 -0.0769
4 8 10 -5.2834 0.1215
4 8 11 1.8576 0.1151
4 8 12 5.9654 -0.1178
4 8 13 5.4606 -0.0678
4 8 14 -0.6839 0.0214
4 8 15 -0.6357 0.0664
4 9 0 12.8601 -0.0100
4 9 1 36.7461 0.3104
4 9 2 19.6980 -0.1450
4 9 3 -14.2005 -0.1048
4 9 4 -14.7501 -0.0545
4 9 5 -16.4293 -0.1966
4 9 6 -6.2078 0.0121
4 9 7 20.5333 0.3499
4 9 8 3.4561 -0.0736
4 9 9 -7.6335 -0.2981
4 9 10 5.2330 0.0172
4 9 11 -1.5124 0.0364
4 9 12 0.4238 0.0022
4 9 13 0.1872 0.0782
4 9 14 -3.8138 0.0021
4 9 15 0.5617 -0.0375
4 10 0 7.8166 0.0102
4 10 1 -12.5896 0.0268
4 10 2 10.0056 -0.1581
4 10 3 -18.8076 -0.1605
4 10 4 -13.3920 0.1756
4 10 5 18.0629 0.1765
4 10 6 6.1767 -0.0890
4 10 7 7.8832 -0.0189
4 10 8 4.3983 0.0211
4 10 9 -12.0721 -0.0962
4 10 10 -8.8534 0.0266
4 10 11 -2.5090 0.1368
4 10 12 3.7652 -0.0797
4 10 13 6.1375 -0.0629
4 10 14 1.0047 0.0366
4 10 15 -0.4157 0.0557
4 11 0 -5.8713 -0.1428
4 11 1 25.0575 0.0616
4 11 2 29.4497 0.0514
4 11 3 -2.8104 -0.0007
4 11 4 -9.6239 -0.0357
4 11 5 -15.3324 -0.0678
4 11 6 -15.3966 -0.1057
4 11 7 13.9231 0.1469
4 11 8 10.0139 0.0917
4 11 9 -4.6756 -0.1285
4 11 10 3.0920 -0.1017
4 11 11 -1.6200 0.0088
4 11 12 -0.1328 -0.0060
4 11 13 1.8893 -0.0018
4 11 14 -3.0737 0.0188
4 12 0 6.5838 0.0419
4 12 1 -11.4883 0.0413
4 12 2 11.6872 0.0498
4 12 3 -7.6677 -0.0901
4 12 4 -16.6626 -0.0840
4 12 5 8.4610 0.0862
4 12 6 5.6740 0.0264
4 12 7 7.2119 -0.0395
4 12 8 7.2170 0.0686
4 12 9 -5.5160 0.0434
4 12 10 -8.6164 -0.0718
4 12 11 -5.6717 0.0310
4 12 12 0.8183 -0.0021
4 12 13 4.9531 -0.0250
4 12 14 2.1268 0.0501
4 13 0 -14.5430 0.0692
4 13 1 8.9081 -0.1220
4 13 2 29.2398 -0.0655
4 13 3 6.3954 0.0902
4 13 4 -2.9393 -0.0209
4 13 5 -10.3157 0.0391
4 13 6 -19.8641 0.0229
4 13 7 4.6545 -0.0131
4 13 8 11.5461 -0.0335
4 13 9 -0.0460 0.0492
4 13 10 2.9819 -0.0116
4 13 11 -2.1416 -0.0304
4 13 12 -1.4548 0.0045
4 13 13 2.6378 -0.0441
4 13 14 -1.4811 -0.0403
4 14 0 4.5639 -0.0127
4 14 1 -12.0079 -0.0350
4 14 2 8.9355 0.0945
4 14 3 1.3083 0.1254
4 14 4 -13.5735 -0.0849
4 14 5 1.3657 -0.0947
4 14 6 3.0797 0.0303
4 14 7 5.7905 -0.0062
4 14 8 7.4067 0.0140
4 14 9 -0.1281 0.1559
4 14 10 -5.9343 0.0030
4 14 11 -6.9215 -0.0819
4 14 12 -1.1697 -0.0119
4 14 13 3.0750 0.0114
4 14 14 1.8703 0.0549
4 15 0 -14.7412 0.1653
4 15 1 -4.3062 -0.0031
4 15 2 22.4923 -0.1694
4 15 3 10.6621 0.0382
4 15 4 2.8413 -0.0010
4 15 5 -3.4631 0.0151
4 15 6 -19.5546 0.1161
4 15 7 -3.4966 0.0522
4 15 8 8.4975 -0.1543
4 15 9 3.1874 0.0214
4 15 10 5.0929 0.1181
4 15 11 -1.8638 0.0105
4 15 12 -3.0585 -0.0005
4 15 13 2.0409 -0.0211
4 15 14 -0.1591 -0.0754
4 16 0 3.3166 -0.0463
4 16 1 -12.2923 -0.0684
4 16 2 3.9463 -0.0127
4 16 3 5.5500 0.1241
4 16 4 -7.7249 0.0773
4 16 5 -1.7630 -0.0802
4 16 6 0.0038 -0.0461
4 16 7 4.1486 0.0225
4 16 8 5.7318 -0.0235
4 16 9 2.9953 0.1069
4 16 10 -2.2047 0.1017
4 16 11 -6.9329 -0.0333
4 16 12 -2.1197 -0.0405
4 16 13 1.9385 0.0033
4 17 0 -10.3144 0.0205
4 17 1 -11.9647 0.0800
4 17 2 13.9261 -0.0735
4 17 3 10.3051 -0.0291
4 17 4 5.7753 0.0135
4 17 5 3.2761 -0.0091
4 17 6 -15.7747 0.0368
4 17 7 -8.3947 0.1013
4 17 8 3.4457 -0.0868
4 17 9 2.9629 -0.0549
4 17 10 7.5405 0.1164
4 17 11 0.1929 0.0870
4 17 12 -3.9691 0.0112
4 17 13 0.7527 -0.0049
4 18 0 3.7784 -0.0144
4 18 1 -11.7187 -0.0305
4 18 2 -1.0310 -0.0204
4 18 3 5.4879 -0.0484
4 18 4 -2.4017 0.0682
4 18 5 -1.5511 0.0593
4 18 6 -2.5557 -0.0410
4 18 7 2.8101 0.0040
4 18 8 3.4595 0.0022
4 18 9 3.4017 0.0235
4 18 10 1.6809 0.0451
4 18 11 -5.8272 0.0740
4 18 12 -2.8841 0.0300
4 18 13 1.4860 -0.0023
4 19 0 -4.5668 -0.0476
4 19 1 -14.4827 -0.0292
4 19 2 6.6922 0.0167
4 19 3 7.5990 -0.0104
4 19 4 5.3536 0.0131
4 19 5 8.0652 0.0352
4 19 6 -10.2483 -0.0291
4 19 7 -9.7327 -0.0108
4 19 8 -0.6438 -0.0022
4 19 9 -0.0582 -0.0133
4 19 10 7.5944 0.0419
4 19 11 3.2063 0.0846
4 19 12 -3.3406 0.0605
4 20 0 6.0524 0.0305
4 20 1 -9.6091 -0.0166
4 20 2 -4.7589 0.0752
4 20 3 2.7068 -0.0834
4 20 4 0.8311 -0.0711
4 20 5 0.7957 0.0821
4 20 6 -4.1480 0.0334
4 20 7 1.5565 -0.0112
4 20 8 1.9403 0.0128
4 20 9 1.4132 0.0264
4 20 10 4.2633 -0.0748
4 20 11 -3.2735 0.0550
4 20 12 -3.3205 0.1330
4 21 0 0.1621 0.0628
4 21 1 -13.5514 -0.0902
4 21 2 1.8871 -0.0283
4 21 3 4.8334 0.0131
4 21 4 2.8502 0.0106
4 21 5 9.8700 0.0555
4 21 6 -4.8702 0.0322
4 21 7 -8.4985 -0.1053
4 21 8 -2.2373 -0.0482
4 21 9 -3.0636 0.0601
4 21 10 4.5752 0.0396
4 21 11 4.8151 -0.0029
4 21 12 -1.5360 0.0849
4 22 0 8.2655 0.0236
4 22 1 -5.7532 -0.0359
4 22 2 -6.1945 0.0716
4 22 3 -1.3372 0.0157
4 22 4 1.3402 -0.0785
4 22 5 4.0102 0.0095
4 22 6 -4.0317 0.0532
4 22 7 -0.0082 0.0156
4 22 8 1.6728 -0.0134
4 22 9 -1.2428 0.0456
4 22 10 4.0828 -0.0988
4 22 11 -0.3091 -0.0471
4 23 0 2.9463 0.1253
4 23 1 -11.1652 0.0099
4 23 2 -0.8434 -0.0611
4 23 3 2.9963 -0.0227
4 23 4 0.0921 0.0165
4 23 5 9.1751 0.0054
4 23 6 -1.0560 0.0828
4 23 7 -6.2912 -0.0513
4 23 8 -1.8077 -0.0991
4 23 9 -3.7605 0.0268
4 23 10 0.7556 0.1025
4 23 11 3.7932 -0.0580
4 24 0 8.4232 -0.0341
4 24 1 -1.7002 -0.0153
4 24 2 -4.6490 -0.0196
4 24 3 -4.8078 0.0114
4 24 4 -0.9405 0.0295
4 24 5 6.1496 0.0053
4 24 6 -1.9074 0.0136
4 24 7 -1.3977 0.0451
4 24 8 1.9600 -0.0064
4 24 9 -2.4403 0.0137
4 24 10 1.7984 -0.0603
4 25 0 4.3274 0.0447
4 25 1 -8.5118 0.0954
4 25 2 -2.3242 0.0026
4 25 3 1.9706 -0.0511
4 25 4 -1.9523 0.0296
4 25 5 7.2453 -0.0303
4 25 6 0.9950 0.0322
4 25 7 -4.3845 0.0095
4 25 8 -0.9578 -0.0236
4 25 9 -2.3088 -0.0535
4 25 10 -1.2189 0.1033
4 26 0 6.9295 -0.0724
4 26 1 0.4752 0.0137
4 26 2 -1.1610 -0.0091
4 26 3 -5.6170 -0.0838
4 26 4 -4.4738 0.0605
4 26 5 5.4821 0.0526
4 26 6 0.8161 -0.0144
4 26 7 -1.7221 0.0358
4 26 8 1.8705 0.0434
4 26 9 -1.7799 -0.0036
4 27 0 4.9777 -0.0459
4 27 1 -5.7041 0.0738
4 27 2 -2.9888 0.0467
4 27 3 1.4414 -0.0441
4 27 4 -3.0826 0.0462
4 27 5 4.9252 0.0026
4 27 6 1.8741 0.0022
4 27 7 -2.9638 -0.0378
4 27 8 -0.8184 0.0682
4 28 0 5.4275 -0.0204
4 28 1 0.5870 -0.0421
4 28 2 1.7439 0.0813
4 28 3 -3.3789 -0.0656
4 28 4 -6.4289 0.0329
4 28 5 2.5355 0.0557
4 28 6 2.0616 -0.0349
4 28 7 -1.0457 0.0008
4 28 8 1.2958 0.0634
4 29 0 4.7250 -0.0703
4 29 1 -2.8677 0.0470
4 29 2 -2.8575 0.0283
4 29 3 1.2233 -0.0797
4 29 4 -3.1694 0.0386
4 29 5 2.6618 0.0407
4 29 6 1.9269 0.0732
4 29 7 -1.5929 -0.0613
4 30 0 4.2067 0.1064
4 30 1 0.1313 -0.1251
4 30 2 2.4594 0.0557
4 30 3 -0.2728 0.0447
4 30 4 -5.3452 0.0793
4 30 5 -0.1434 0.0600
4 30 6 1.4238 -0.0712
4 31 0 3.3831 -0.0616
4 31 1 -0.7460 0.0546
4 31 2 -2.1094 0.0619
4 31 3 1.0549 -0.1521
4 31 4 -2.3069 -0.0314
4 31 5 1.0450 0.0220
4 32 0 2.6403 0.1980
4 32 1 0.0495 -0.0902
4 32 2 1.6628 -0.0752
4 32 3 1.2281 0.0581
5 0 0 -67.4841 0.7381
5 0 2 -2.9678 -1.3299
5 0 4 45.4301 1.3399
5 0 6 -13.3844 -0.4638
5 0 8 -12.3304 -0.4406
5 0 10 4.7561 0.7695
5 0 12 3.0779 -0.5545
5 0 14 0.3305 0.1234
5 1 0 5.6601 -1.6104
5 1 1 -3.8470 0.2042
5 1 2 -5.5779 0.8653
5 1 3 7.6726 0.2226
5 1 4 2.8370 0.5512
5 1 5 -10.1328 -0.2428
5 1 6 2.8451 -1.0299
5 1 7 -13.5982 0.1169
5 1 8 -6.7698 0.8037
5 1 9 22.8183 0.1173
5 1 10 3.8874 -0.3312
5 1 11 -6.1463 -0.1910
5 1 12 0.4205 -0.4028
5 1 13 -7.8713 0.0757
5 1 14 -1.5560 0.5154
5 1 15 4.4267 0.0298
5 2 0 -56.4342 0.4114
5 2 1 -20.7573 0.7282
5 2 2 -6.1956 -0.6550
5 2 3 -10.9091 -0.8750
5 2 4 40.8502 0.7929
5 2 5 16.1446 0.4500
5 2 6 -9.6705 -0.3459
5 2 7 -2.7998 0.2160
5 2 8 -12.9096 -0.0813
5 2 9 -2.9415 -0.7046
5 2 10 4.5274 0.2934
5 2 11 0.7224 0.6311
5 2 12 3.2625 -0.3143
5 2 13 -0.1291 -0.2610
5 2 14 0.1784 0.0310
5 2 15 -0.1195 0.0687
5 3 0 13.9708 -0.9021
5 3 1 5.3745 -0.5887
5 3 2 -12.9471 0.4921
5 3 3 1.1355 0.1921
5 3 4 6.9264 0.3278
5 3 5 -10.5681 0.3544
5 3 6 6.6601 -0.5427
5 3 7 -6.2003 -0.4049
5 3 8 -17.1027 0.3735
5 3 9 15.9444 0.4156
5 3 10 10.1620 -0.1153
5 3 11 -4.4399 -0.1172
5 3 12 1.0573 -0.2189
5 3 13 -6.4262 -0.2431
5 3 14 -3.6595 0.2539
5 3 15 2.8111 0.1096
5 4 0 -29.8286 -0.0028
5 4 1 -29.7227 0.4602
5 4 2 -12.5171 -0.0392
5 4 3 -21.3685 -0.5743
5 4 4 28.5179 0.2171
5 4 5 26.2729 0.3826
5 4 6 -0.7001 -0.1180
5 4 7 -2.3933 0.0301
5 4 8 -13.5101 0.0678
5 4 9 -6.6418 -0.3692
5 4 10 3.1582 -0.0292
5 4 11 1.4882 0.4399
5 4 12 3.8407 -0.0800
5 4 13 0.1640 -0.2255
5 4 14 -0.0490 -0.0138
5 4 15 -0.3209 0.0179
5 5 0 14.8013 0.0340
5 5 1 18.4567 -0.5536
5 5 2 -11.5210 -0.0380
5 5 3 -7.4133 0.1217
5 5 4 7.8323 -0.0894
5 5 5 -11.3220 0.3141
5 5 6 5.9693 0.1591
5 5 7 4.2937 -0.2974
5 5 8 -19.9143 -0.1723
5 5 9 5.6651 0.3002
5 5 10 12.6711 0.0903
5 5 11 -1.6028 -0.0829
5 5 12 1.6446 0.0490
5 5 13 -4.7502 -0.1644
5 5 14 -4.2128 -0.0405
5 5 15 1.4150 0.0479
5 6 0 -2.3421 -0.0756
5 6 1 -23.9898 0.0454
5 6 2 -15.2047 -0.0423
5 6 3 -29.1913 -0.0957
5 6 4 12.1112 0.1334
5 6 5 27.5536 0.1343
5 6 6 8.7205 -0.0070
5 6 7 1.8620 -0.0213
5 6 8 -12.0401 -0.0568
5 6 9 -10.0654 -0.0923
5 6 10 -0.1183 0.0311
5 6 11 1.4105 0.1818
5 6 12 4.5881 -0.0343
5 6 13 0.9296 -0.1359
5 6 14 0.0912 0.0020
5 6 15 -0.5383 0.0077
5 7 0 7.6730 0.2675
5 7 1 27.8288 -0.0124
5 7 2 -1.9613 -0.2127
5 7 3 -12.8590 0.0510
5 7 4 6.5173 -0.2402
5 7 5 -11.5243 -0.1194
5 7 6 0.8821 0.3409
5 7 7 12.3886 0.1618
5 7 8 -15.3337 -0.3102
5 7 9 -3.3734 -0.0276
5 7 10 10.9613 0.1222
5 7 11 1.0113 -0.0843
5 7 12 2.7341 0.1029
5 7 13 -3.1438 0.0820
5 7 14 -4.4379 -0.0776
5 7 15 1.0358 -0.0471
5 8 0 13.9821 0.0624
5 8 1 -10.5228 -0.0081
5 8 2 -10.6876 -0.2691
5 8 3 -31.2295 -0.0443
5 8 4 -3.6646 0.2537
5 8 5 21.0335 0.0663
5 8 6 14.3743 -0.0339
5 8 7 7.9502 0.0382
5 8 8 -7.7092 -0.1263
5 8 9 -11.1503 -0.1066
5 8 10 -4.3199 0.1505
5 8 11 -0.4309 0.1214
5 8 12 4.8096 -0.0792
5 8 13 1.7266 -0.0867
5 8 14 0.6722 0.0294
5 8 15 -0.4325 0.0266
5 9 0 -3.6072 -0.0471
5 9 1 28.3895 0.2258
5 9 2 10.4959 -0.0418
5 9 3 -12.8943 0.0075
5 9 4 4.6931 -0.1149
5 9 5 -10.1633 -0.2945
5 9 6 -5.9592 0.0522
5 9 7 14.8123 0.3380
5 9 8 -6.9928 -0.0842
5 9 9 -7.8451 -0.1833
5 9 10 6.6060 0.0117
5 9 11 1.9291 -0.0664
5 9 12 3.9307 -0.0038
5 9 13 -0.9121 0.1373
5 9 14 -4.6971 0.0369
5 10 0 16.9239 0.0875
5 10 1 1.0183 0.1310
5 10 2 -1.5063 -0.1818
5 10 3 -26.1575 -0.2016
5 10 4 -14.5207 0.1525
5 10 5 10.2648 0.1135
5 10 6 14.5385 -0.0594
5 10 7 12.9671 0.0363
5 10 8 -1.6873 -0.0122
5 10 9 -8.9617 -0.1399
5 10 10 -7.2701 0.0669
5 10 11 -3.5255 0.1379
5 10 12 3.9872 -0.0626
5 10 13 2.0142 -0.0700
5 10 14 1.1405 0.0558
5 11 0 -13.5021 -0.1788
5 11 1 20.4067 0.0299
5 11 2 19.8843 0.0792
5 11 3 -8.3776 0.0022
5 11 4 3.5218 -0.0278
5 11 5 -7.2863 -0.1004
5 11 6 -11.4580 -0.1142
5 11 7 11.7747 0.1266
5 11 8 0.5409 0.0638
5 11 9 -7.1505 -0.0803
5 11 10 2.3933 -0.0759
5 11 11 0.8628 -0.0438
5 11 12 4.0512 -0.0527
5 11 13 1.6424 0.0111
5 11 14 -3.9918 0.0514
5 12 0 11.9125 0.0026
5 12 1 5.8226 0.0883
5 12 2 6.7930 0.0805
5 12 3 -16.2423 -0.1155
5 12 4 -18.1022 -0.0528
5 12 5 -0.4889 0.0567
5 12 6 10.0754 -0.0289
5 12 7 14.8765 -0.0449
5 12 8 3.9001 0.0701
5 12 9 -4.3617 0.0066
5 12 10 -7.7191 -0.0532
5 12 11 -6.3811 0.0422
5 12 12 2.5005 -0.0149
5 12 13 1.7724 -0.0472
5 12 14 0.9605 0.0820
5 13 0 -18.3670 0.0102
5 13 1 8.3631 -0.1174
5 13 2 22.9241 -0.0002
5 13 3 -2.0738 0.0139
5 13 4 3.6759 -0.0777
5 13 5 -3.6614 0.0543
5 13 6 -14.0164 0.0350
5 13 7 5.9019 -0.0513
5 13 8 4.2029 -0.0431
5 13 9 -3.4631 0.0449
5 13 10 0.5796 -0.0379
5 13 11 -0.9465 -0.0468
5 13 12 2.7294 -0.0143
5 13 13 3.1060 -0.0666
5 13 14 -2.1874 -0.0511
5 14 0 5.1041 -0.0170
5 14 1 4.8882 -0.0751
5 14 2 10.6606 0.1093
5 14 3 -6.0087 0.1127
5 14 4 -15.0021 -0.0483
5 14 5 -7.8579 -0.0545
5 14 6 3.4101 -0.0115
5 14 7 13.4219 -0.0764
5 14 8 7.1955 0.0017
5 14 9 0.9964 0.1480
5 14 10 -5.8373 -0.0033
5 14 11 -8.2159 -0.0784
5 14 12 1.0700 -0.0380
5 14 13 1.5091 -0.0298
5 14 14 0.3674 0.0823
5 15 0 -18.0698 0.1100
5 15 1 -2.7493 -0.0241
5 15 2 20.0538 -0.0844
5 15 3 2.8990 0.0078
5 15 4 4.9746 -0.0951
5 15 5 0.2508 -0.0080
5 15 6 -13.6463 0.1584
5 15 7 0.2127 0.0152
5 15 8 3.7519 -0.1629
5 15 9 -0.0812 0.0154
5 15 10 1.3233 0.0608
5 15 11 -1.8827 -0.0325
5 15 12 0.8817 -0.0021
5 15 13 2.9071 -0.0395
5 16 0 0.0383 0.0239
5 16 1 1.2046 -0.0904
5 16 2 10.1540 -0.0446
5 16 3 0.8730 0.1182
5 16 4 -8.2158 0.0860
5 16 5 -10.4093 -0.0437
5 16 6 -3.0143 -0.0330
5 16 7 9.8842 -0.0245
5 16 8 7.4362 -0.0614
5 16 9 5.3283 0.1106
5 16 10 -2.0687 0.0961
5 16 11 -8.9828 -0.0504
5 16 12 -0.2740 -0.0873
5 16 13 1.5007 -0.0446
5 17 0 -14.6362 0.0031
5 17 1 -10.2143 0.0540
5 17 2 14.1302 -0.0525
5 17 3 4.8633 -0.0219
5 17 4 6.0953 -0.0165
5 17 5 4.0145 -0.0616
5 17 6 -11.1042 0.0678
5 17 7 -3.3980 0.0895
5 17 8 1.1672 -0.1031
5 17 9 1.0289 -0.0734
5 17 10 2.8849 0.0924
5 17 11 -1.3301 0.0377
5 17 12 -0.3927 -0.0254
5 17 13 1.9037 -0.0243
5 18 0 -1.6096 0.0272
5 18 1 -2.6764 0.0152
5 18 2 7.0740 -0.0601
5 18 3 3.3023 -0.0552
5 18 4 -1.2440 0.0717
5 18 5 -8.5440 0.0488
5 18 6 -7.6691 -0.0369
5 18 7 5.8319 0.0157
5 18 8 5.3471 -0.0094
5 18 9 6.8523 0.0238
5 18 10 2.7622 0.0541
5 18 11 -8.0896 0.0604
5 18 12 -1.7541 -0.0425
5 19 0 -9.9836 -0.0481
5 19 1 -13.8236 -0.0086
5 19 2 8.0426 -0.0050
5 19 3 4.4223 -0.0457
5 19 4 5.9077 0.0346
5 19 5 6.6866 0.0147
5 19 6 -7.5526 -0.0219
5 19 7 -4.5378 -0.0095
5 19 8 -1.3015 -0.0008
5 19 9 0.1943 -0.0619
5 19 10 3.4516 0.0445
5 19 11 0.0179 0.1015
5 19 12 -0.6996 -0.0021
5 20 0 0.0158 0.0054
5 20 1 -4.6698 0.0420
5 20 2 3.3525 0.0597
5 20 3 2.0582 -0.0992
5 20 4 3.4016 -0.0631
5 20 5 -3.7689 0.0618
5 20 6 -9.6624 -0.0038
5 20 7 2.1913 0.0032
5 20 8 2.7053 0.0474
5 20 9 4.9114 0.0392
5 20 10 6.4028 -0.0573
5 20 11 -5.0190 0.0689
5 20 12 -2.7018 0.0713
5 21 0 -5.0902 0.0408
5 21 1 -14.4941 -0.0538
5 21 2 3.0897 -0.0204
5 21 3 3.0839 -0.0408
5 21 4 4.7531 0.0108
5 21 5 7.7033 0.0615
5 21 6 -4.3435 0.0365
5 21 7 -3.9199 -0.1164
5 21 8 -2.5044 -0.0317
5 21 9 -1.1250 0.0131
5 21 10 2.6019 0.0221
5 21 11 0.9704 0.0878
5 22 0 2.4814 -0.0022
5 22 1 -3.9469 -0.0043
5 22 2 0.9377 0.0753
5 22 3 -1.2572 -0.0045
5 22 4 4.4780 -0.0938
5 22 5 1.6466 0.0007
5 22 6 -8.5704 0.0218
5 22 7 -0.5078 0.0015
5 22 8 1.0571 0.0209
5 22 9 1.2480 0.0748
5 22 10 6.5332 -0.0714
5 22 11 -1.2277 -0.0203
5 23 0 -0.5945 0.0961
5 23 1 -13.0276 0.0012
5 23 2 -0.6292 -0.0490
5 23 3 1.4250 -0.0216
5 23 4 3.4630 0.0042
5 23 5 7.6405 -0.0036
5 23 6 -2.1889 0.0860
5 23 7 -2.7044 -0.0686
5 23 8 -2.4282 -0.1100
5 23 9 -1.8065 0.0060
5 23 10 1.1687 0.0633
5 24 0 3.3357 -0.0252
5 24 1 -2.0439 0.0012
5 24 2 1.1009 -0.0136
5 24 3 -4.3622 0.0077
5 24 4 2.1663 -0.0179
5 24 5 5.1306 -0.0216
5 24 6 -5.2176 0.0155
5 24 7 -1.7936 0.0418
5 24 8 0.6583 0.0008
5 24 9 -1.2076 0.0205
5 24 10 3.6935 -0.0138
5 25 0 2.7671 0.0440
5 25 1 -10.0132 0.0700
5 25 2 -2.8758 -0.0487
5 25 3 -0.5989 -0.0173
5 25 4 1.9258 0.0484
5 25 5 7.1584 -0.0485
5 25 6 -0.7674 0.0147
5 25 7 -1.7306 0.0122
5 25 8 -1.7189 -0.0722
5 25 9 -1.5872 -0.0748
5 26 0 2.7959 -0.0551
5 26 1 -1.2678 0.0286
5 26 2 2.9916 -0.0293
5 26 3 -5.0085 -0.0625
5 26 4 -1.5655 0.0127
5 26 5 5.2725 -0.0036
5 26 6 -1.7578 -0.0059
5 26 7 -1.6877 0.0610
5 26 8 0.6952 0.0631
5 26 9 -1.3016 -0.0497
5 27 0 4.4985 -0.0408
5 27 1 -6.3676 0.1038
5 27 2 -3.2143 -0.0316
5 27 3 -2.2553 -0.0384
5 27 4 -0.1682 0.0708
5 27 5 5.9690 -0.0049
5 27 6 0.3567 -0.0411
5 27 7 -1.0693 -0.0169
5 27 8 -1.0937 0.0260
5 28 0 2.4902 -0.0185
5 28 1 -1.8664 -0.0053
5 28 2 4.1592 0.0061
5 28 3 -2.8851 -0.0542
5 28 4 -3.8970 0.0120
5 28 5 3.0356 -0.0048
5 28 6 0.0075 -0.0230
5 28 7 -0.9208 0.0132
5 29 0 4.6342 -0.1220
5 29 1 -3.2586 0.1140
5 29 2 -2.1189 0.0123
5 29 3 -2.4492 -0.0704
5 29 4 -1.9526 0.0365
5 29 5 3.7854 0.0217
5 29 6 0.9203 0.0168
5 30 0 2.5516 0.0695
5 30 1 -2.2170 -0.0265
5 30 2 3.2802 -0.0440
5 30 3 -0.1381 -0.0077
5 30 4 -3.5112 0.0782
5 30 5 0.7919 0.0008
5 31 0 3.5661 -0.1781
5 31 1 -1.3348 0.0687
5 31 2 -0.9472 0.0977
5 31 3 -1.3924 -0.0800
5 31 4 -2.1944 -0.0121
5 32 0 1.9494 0.0921
5 32 1 -1.4828 0.0503
6 0 0 -44.3366 0.9622
6 0 2 -5.5041 -1.3489
6 0 4 26.1058 0.9513
6 0 6 -9.6768 -0.0403
6 0 8 2.5156 -0.6994
6 0 10 -3.5506 0.7751
6 0 12 -0.0036 -0.3677
6 0 14 4.8294 -0.0624
6 1 0 -2.4396 -1.4392
6 1 1 8.7717 0.1125
6 1 2 -4.0112 0.4736
6 1 3 23.9282 0.3002
6 1 4 5.8802 0.7870
6 1 5 -19.1604 -0.1835
6 1 6 0.4007 -0.9557
6 1 7 -15.1666 0.0134
6 1 8 -5.7228 0.4113
6 1 9 23.0471 0.1901
6 1 10 3.2117 0.0449
6 1 11 -1.1112 -0.1696
6 1 12 0.9323 -0.6133
6 1 13 -7.8335 -0.0107
6 1 14 -1.2864 0.6086
6 1 15 3.2322 0.1272
6 2 0 -35.9698 0.4307
6 2 1 -15.9070 0.9534
6 2 2 -8.8591 -0.6381
6 2 3 -5.5342 -0.7897
6 2 4 23.3747 0.6000
6 2 5 11.3538 0.1588
6 2 6 -5.9755 -0.1260
6 2 7 -6.6012 0.3911
6 2 8 0.3153 -0.2774
6 2 9 2.5786 -0.7050
6 2 10 -2.7379 0.3512
6 2 11 -0.4283 0.4765
6 2 12 0.1790 -0.2938
6 2 13 -1.6824 -0.0244
6 2 14 4.0114 0.0018
6 2 15 1.0218 -0.0257
6 3 0 -6.5176 -0.8568
6 3 1 10.3221 -0.4531
6 3 2 -10.1923 0.2795
6 3 3 17.2694 0.0480
6 3 4 15.6668 0.4312
6 3 5 -16.1264 0.4733
6 3 6 0.7628 -0.4609
6 3 7 -10.8750 -0.3734
6 3 8 -15.1755 0.1357
6 3 9 17.4581 0.2623
6 3 10 8.6256 0.0830
6 3 11 -0.1359 0.0351
6 3 12 2.3978 -0.3260
6 3 13 -6.2897 -0.3515
6 3 14 -3.0759 0.2532
6 3 15 2.1465 0.2207
6 4 0 -15.4760 -0.0290
6 4 1 -22.2248 0.5767
6 4 2 -15.9474 -0.0243
6 4 3 -12.1563 -0.5222
6 4 4 15.8064 0.2083
6 4 5 18.0475 0.2192
6 4 6 3.0876 -0.0798
6 4 7 -8.8047 0.1760
6 4 8 -4.6702 -0.0078
6 4 9 2.7475 -0.4274
6 4 10 -1.3351 0.0141
6 4 11 -0.0931 0.3868
6 4 12 0.7369 -0.1292
6 4 13 -2.4512 -0.1320
6 4 14 2.4783 0.0311
6 4 15 0.9365 -0.0404
6 5 0 -8.8500 -0.0867
6 5 1 12.6603 -0.4482
6 5 2 -11.9773 0.0340
6 5 3 7.0601 -0.0050
6 5 4 20.7502 -0.1636
6 5 5 -11.1070 0.4019
6 5 6 0.2063 0.2221
6 5 7 -4.3565 -0.2676
6 5 8 -19.6409 -0.1772
6 5 9 8.3244 0.1829
6 5 10 11.1171 0.0473
6 5 11 1.7877 0.0326
6 5 12 3.3278 0.0498
6 5 13 -4.3527 -0.2167
6 5 14 -3.5711 -0.0907
6 6 0 6.2918 0.0269
6 6 1 -15.8513 0.0916
6 6 2 -20.4090 -0.0566
6 6 3 -18.7856 -0.1141
6 6 4 5.3344 0.1320
6 6 5 17.6844 0.1327
6 6 6 12.7135 0.0312
6 6 7 -5.0069 0.0352
6 6 8 -8.8433 -0.0682
6 6 9 0.3179 -0.1353
6 6 10 -1.2402 0.0270
6 6 11 0.5878 0.1880
6 6 12 1.7082 -0.0252
6 6 13 -2.4518 -0.1416
6 6 14 1.6129 0.0097
6 7 0 -9.9567 0.1458
6 7 1 14.6213 -0.0888
6 7 2 -9.0559 -0.0596
6 7 3 -2.8287 0.0877
6 7 4 20.6899 -0.3566
6 7 5 -5.5390 -0.1138
6 7 6 -0.9519 0.3933
6 7 7 1.7309 0.1185
6 7 8 -18.4211 -0.2417
6 7 9 -0.9148 0.0363
6 7 10 9.6136 0.0095
6 7 11 3.7529 -0.1021
6 7 12 4.2824 0.1321
6 7 13 -2.5884 0.0967
6 7 14 -3.5532 -0.1047
6 8 0 19.3532 0.2162
6 8 1 -1.7970 0.0776
6 8 2 -17.8406 -0.2945
6 8 3 -22.5471 -0.0728
6 8 4 -5.0633 0.2078
6 8 5 11.0449 0.0719
6 8 6 18.2469 0.0560
6 8 7 2.8167 0.0751
6 8 8 -9.2394 -0.1331
6 8 9 -2.6270 -0.1141
6 8 10 -3.0396 0.1396
6 8 11 0.3282 0.1139
6 8 12 2.9263 -0.0238
6 8 13 -2.2491 -0.0768
6 8 14 1.3772 0.0073
6 9 0 -11.1727 -0.0555
6 9 1 14.8935 0.0939
6 9 2 -2.8159 -0.0006
6 9 3 -9.5356 0.1036
6 9 4 16.6385 -0.1527
6 9 5 -0.8572 -0.3335
6 9 6 -2.0360 0.0927
6 9 7 5.5864 0.2756
6 9 8 -13.1539 -0.0747
6 9 9 -6.8591 -0.0440
6 9 10 5.0279 -0.0108
6 9 11 4.2587 -0.1543
6 9 12 5.2095 -0.0126
6 9 13 -0.7296 0.1743
6 9 14 -3.3439 0.0514
6 10 0 20.6025 0.1296
6 10 1 11.3445 0.2399
6 10 2 -9.0502 -0.1941
6 10 3 -21.1983 -0.2110
6 10 4 -12.3600 0.1501
6 10 5 1.2473 0.0750
6 10 6 17.5969 -0.0148
6 10 7 10.5959 0.0871
6 10 8 -5.4508 -0.0128
6 10 9 -3.6043 -0.1407
6 10 10 -5.4211 0.0912
6 10 11 -1.4915 0.1283
6 10 12 3.7736 -0.0398
6 10 13 -1.8637 -0.0350
6 10 14 0.8324 0.0637
6 11 0 -12.9521 -0.1565
6 11 1 12.4232 -0.0059
6 11 2 4.3764 0.0571
6 11 3 -11.5520 0.0134
6 11 4 10.7459 -0.0199
6 11 5 1.8521 -0.1230
6 11 6 -2.7348 -0.0946
6 11 7 6.7346 0.0932
6 11 8 -6.8292 0.0469
6 11 9 -8.0696 -0.0088
6 11 10 0.0794 -0.0323
6 11 11 2.8130 -0.0974
6 11 12 5.3261 -0.0855
6 11 13 0.9999 0.0310
6 11 14 -2.5186 0.0811
6 12 0 13.7445 -0.0419
6 12 1 17.7863 0.1315
6 12 2 1.3461 0.0717
6 12 3 -15.0636 -0.1380
6 12 4 -14.6613 0.0082
6 12 5 -8.0607 0.0630
6 12 6 11.8057 -0.0608
6 12 7 14.7818 -0.0335
6 12 8 0.2896 0.0865
6 12 9 -1.5640 -0.0063
6 12 10 -6.5663 -0.0153
6 12 11 -4.0971 0.0771
6 12 12 3.6634 -0.0245
6 12 13 -1.1010 -0.0425
6 13 0 -14.3556 -0.0303
6 13 1 7.2946 -0.0987
6 13 2 9.7343 0.0352
6 13 3 -9.1606 -0.0378
6 13 4 5.6599 -0.1069
6 13 5 2.5717 0.0500
6 13 6 -3.1345 0.0470
6 13 7 5.7871 -0.0782
6 13 8 -2.0807 -0.0257
6 13 9 -5.8816 0.0493
6 13 10 -2.8406 -0.0275
6 13 11 0.5320 -0.0599
6 13 12 4.3975 -0.0219
6 13 13 1.8322 -0.0613
6 14 0 4.5711 -0.0142
6 14 1 17.0088 -0.0936
6 14 2 8.8521 0.0831
6 14 3 -6.8644 0.0702
6 14 4 -11.8513 -0.0062
6 14 5 -14.1695 0.0183
6 14 6 3.7153 -0.0355
6 14 7 14.3581 -0.1253
6 14 8 4.7809 0.0083
6 14 9 2.5718 0.1349
6 14 10 -5.4899 0.0068
6 14 11 -6.2768 -0.0238
6 14 12 2.6747 -0.0277
6 14 13 -0.2084 -0.0515
6 15 0 -14.4745 0.0586
6 15 1 1.0599 -0.0466
6 15 2 11.3767 -0.0140
6 15 3 -4.6694 -0.0131
6 15 4 3.0704 -0.1514
6 15 5 2.3344 -0.0272
6 15 6 -3.2236 0.1827
6 15 7 3.9154 -0.0203
6 15 8 0.2285 -0.1364
6 15 9 -2.8171 0.0127
6 15 10 -3.4332 0.0257
6 15 11 -1.2139 -0.0652
6 15 12 3.0999 0.0148
6 15 13 1.6670 -0.0248
6 16 0 -2.7038 0.0832
6 16 1 11.7632 -0.0940
6 16 2 11.6073 -0.0871
6 16 3 0.0449 0.0932
6 16 4 -5.5722 0.0804
6 16 5 -15.7724 0.0066
6 16 6 -3.9313 -0.0095
6 16 7 10.7424 -0.0731
6 16 8 6.0952 -0.0837
6 16 9 6.5174 0.1049
6 16 10 -2.2303 0.0896
6 16 11 -7.2607 -0.0457
6 16 12 1.2911 -0.0682
6 16 13 0.3749 -0.0464
6 17 0 -13.3639 0.0129
6 17 1 -4.4157 0.0194
6 17 2 9.5869 -0.0307
6 17 3 -0.8528 -0.0161
6 17 4 2.7016 -0.0420
6 17 5 2.0247 -0.0919
6 17 6 -2.9294 0.0975
6 17 7 2.1647 0.0770
6 17 8 0.7544 -0.1018
6 17 9 -0.3456 -0.0876
6 17 10 -2.7490 0.0590
6 17 11 -2.0525 -0.0242
6 17 12 2.0442 -0.0333
6 18 0 -6.1447 0.0524
6 18 1 5.5077 0.0470
6 18 2 10.2986 -0.1017
6 18 3 3.4658 -0.0530
6 18 4 1.3876 0.0721
6 18 5 -12.9139 0.0362
6 18 6 -9.2933 -0.0243
6 18 7 6.0180 0.0084
6 18 8 4.6008 -0.0289
6 18 9 7.9703 0.0140
6 18 10 2.0774 0.0771
6 18 11 -6.5126 0.0089
6 18 12 -0.0753 -0.0790
6 19 0 -11.1265 -0.0182
6 19 1 -8.2259 0.0107
6 19 2 6.0837 -0.0170
6 19 3 1.0791 -0.0696
6 19 4 3.3956 0.0354
6 19 5 1.8076 0.0090
6 19 6 -2.5522 -0.0067
6 19 7 0.9689 0.0146
6 19 8 0.3138 0.0032
6 19 9 1.2721 -0.1095
6 19 10 -1.5239 0.0145
6 19 11 -2.2270 0.0576
6 19 12 1.2777 -0.0558
6 20 0 -6.0734 -0.0191
6 20 1 1.0379 0.0697
6 20 2 7.0706 0.0360
6 20 3 3.1174 -0.0985
6 20 4 6.2321 -0.0425
6 20 5 -7.0608 0.0352
6 20 6 -11.2331 -0.0359
6 20 7 1.7015 -0.0013
6 20 8 2.0770 0.0660
6 20 9 6.2510 0.0235
6 20 10 5.1906 0.0084
6 20 11 -3.9786 0.0256
6 21 0 -7.4346 0.0276
6 21 1 -10.1027 -0.0141
6 21 2 2.2137 -0.0094
6 21 3 1.2918 -0.0813
6 21 4 4.4857 -0.0051
6 21 5 1.9232 0.0908
6 21 6 -2.4597 0.0396
6 21 7 0.2397 -0.0912
6 21 8 -0.6048 -0.0049
6 21 9 1.8196 -0.0309
6 21 10 -0.1174 -0.0343
6 21 11 -1.8487 0.0815
6 22 0 -4.5912 -0.0161
6 22 1 -0.7056 -0.0017
6 22 2 4.4069 0.0805
6 22 3 0.4355 -0.0033
6 22 4 7.4107 -0.0977
6 22 5 -0.8781 -0.0204
6 22 6 -9.5998 -0.0139
6 22 7 -1.1636 -0.0389
6 22 8 0.1250 0.0573
6 22 9 2.9643 0.0681
6 22 10 5.2698 0.0109
6 23 0 -2.7872 0.0649
6 23 1 -9.6506 -0.0011
6 23 2 -1.2390 -0.0344
6 23 3 -0.0851 -0.0353
6 23 4 5.3307 -0.0294
6 23 5 2.8653 0.0427
6 23 6 -2.3547 0.0972
6 23 7 -0.2062 -0.0630
6 23 8 -1.3883 -0.1040
6 23 9 1.1980 0.0063
6 23 10 0.8054 -0.0049
6 24 0 -3.4894 -0.0070
6 24 1 -1.0274 -0.0157
6 24 2 3.6844 0.0063
6 24 3 -2.2314 0.0464
6 24 4 5.3185 -0.0505
6 24 5 3.0342 -0.0715
6 24 6 -5.8739 0.0020
6 24 7 -2.0181 -0.0099
6 24 8 -0.6918 0.0133
6 24 9 0.5540 0.0211
6 25 0 1.0603 0.0502
6 25 1 -7.0182 0.0413
6 25 2 -3.1149 -0.0702
6 25 3 -2.6617 -0.0173
6 25 4 4.7173 0.0136
6 25 5 4.2213 0.0033
6 25 6 -1.5957 0.0371
6 25 7 -0.4140 0.0270
6 25 8 -1.4639 -0.1209
6 25 9 0.1798 -0.0590
6 26 0 -2.6146 -0.0268
6 26 1 -1.6591 0.0026
6 26 2 4.1942 -0.0391
6 26 3 -2.9852 0.0109
6 26 4 1.9512 -0.0070
6 26 5 3.7820 -0.0796
6 26 6 -2.4448 -0.0218
6 26 7 -1.3215 0.0317
6 26 8 -0.7329 0.0528
6 27 0 2.8567 0.0064
6 27 1 -3.7396 0.0870
6 27 2 -2.5616 -0.0631
6 27 3 -4.7204 -0.0399
6 27 4 2.2330 0.0175
6 27 5 4.5177 0.0456
6 27 6 -0.3115 -0.0258
6 27 7 -0.3884 0.0231
6 28 0 -1.1464 0.0054
6 28 1 -2.6349 -0.0072
6 28 2 4.1290 -0.0584
6 28 3 -1.7074 -0.0003
6 28 4 -0.4634 0.0045
6 28 5 2.5036 -0.0656
6 28 6 -0.7119 -0.0462
6 29 0 3.0007 -0.0567
6 29 1 -1.5805 0.0969
6 29 2 -0.6211 -0.0069
6 29 3 -4.4684 -0.0271
6 29 4 -0.4920 -0.0370
6 29 5 3.0382 0.0504
6 30 0 0.4350 0.0642
6 30 1 -2.7857 0.0346
6 30 2 2.7279 -0.1236
6 30 3 0.0394 -0.0031
6 30 4 -1.0016 0.0433
6 31 0 2.3853 -0.1120
6 31 1 -0.7911 0.0425
6 31 2 0.5625 0.0416
7 0 0 -19.2575 1.1278
7 0 2 -0.0900 -1.2163
7 0 4 5.0985 0.5291
7 0 6 -7.0653 0.3278
7 0 8 14.2117 -0.8132
7 0 10 -7.0108 0.6942
7 0 12 -5.7405 -0.1624
7 0 14 6.7276 -0.1897
7 1 0 -5.4495 -0.9822
7 1 1 7.5606 -0.0141
7 1 2 -2.9354 -0.0129
7 1 3 28.5028 0.3311
7 1 4 6.3493 0.9721
7 1 5 -18.5129 -0.1144
7 1 6 -1.2344 -0.8486
7 1 7 -11.5832 -0.0861
7 1 8 -3.6039 0.0916
7 1 9 15.8414 0.2027
7 1 10 2.2318 0.3220
7 1 11 1.8918 -0.1126
7 1 12 0.8453 -0.6539
7 1 13 -4.5389 -0.1096
7 1 14 -0.4120 0.5257
7 2 0 -14.1548 0.4673
7 2 1 -10.6238 1.0768
7 2 2 -3.4489 -0.5449
7 2 3 1.0792 -0.6511
7 2 4 4.4243 0.3570
7 2 5 5.4457 -0.0534
7 2 6 -4.3440 0.1052
7 2 7 -7.7498 0.4503
7 2 8 11.5466 -0.4147
7 2 9 6.0590 -0.5910
7 2 10 -5.7354 0.3811
7 2 11 0.0684 0.2589
7 2 12 -5.2302 -0.2411
7 2 13 -3.1320 0.1832
7 2 14 5.6092 0.0093
7 3 0 -14.1989 -0.6376
7 3 1 5.5674 -0.2768
7 3 2 -8.0738 0.0000
7 3 3 22.8941 -0.1071
7 3 4 17.2198 0.5181
7 3 5 -14.0077 0.5336
7 3 6 -3.2757 -0.3897
7 3 7 -10.2846 -0.3363
7 3 8 -9.8265 -0.0379
7 3 9 12.1526 0.0852
7 3 10 6.0672 0.2102
7 3 11 2.3768 0.1517
7 3 12 2.1832 -0.3449
7 3 13 -3.6584 -0.3764
7 3 14 -1.0516 0.1695
7 4 0 -1.6486 -0.0033
7 4 1 -14.3255 0.6605
7 4 2 -10.8937 0.0193
7 4 3 -0.3092 -0.4277
7 4 4 2.3266 0.1504
7 4 5 8.2787 0.0790
7 4 6 2.4315 -0.0151
7 4 7 -11.7940 0.2678
7 4 8 4.8173 -0.0798
7 4 9 9.2444 -0.4215
7 4 10 -2.9052 0.0695
7 4 11 0.9974 0.2812
7 4 12 -3.7600 -0.1506
7 4 13 -4.9313 -0.0359
7 4 14 3.3558 0.0765
7 5 0 -17.4808 -0.1492
7 5 1 2.5471 -0.3088
7 5 2 -11.6335 0.0606
7 5 3 13.6518 -0.1363
7 5 4 23.3587 -0.1843
7 5 5 -6.3530 0.4447
7 5 6 -3.7840 0.2142
7 5 7 -8.3269 -0.2491
7 5 8 -13.6443 -0.1405
7 5 9 5.8707 0.0440
7 5 10 7.9452 -0.0137
7 5 11 3.5495 0.1176
7 5 12 2.8955 0.0356
7 5 13 -2.4253 -0.2227
7 5 14 -1.3343 -0.1277
7 6 0 11.6296 0.1182
7 6 1 -8.8334 0.1544
7 6 2 -16.8260 -0.0241
7 6 3 -4.1347 -0.1002
7 6 4 -1.0293 0.0953
7 6 5 7.1641 0.1241
7 6 6 9.9172 0.0581
7 6 7 -10.2435 0.0798
7 6 8 -2.6746 -0.0652
7 6 9 8.3287 -0.1663
7 6 10 -0.7371 0.0184
7 6 11 2.5325 0.1614
7 6 12 -1.4358 -0.0093
7 6 13 -5.2986 -0.1113
7 6 14 1.6770 -0.0040
7 7 0 -14.9763 0.0674
7 7 1 0.5927 -0.1641
7 7 2 -13.3855 0.0636
7 7 3 3.2779 0.1030
7 7 4 23.5650 -0.4055
7 7 5 1.8097 -0.0863
7 7 6 -1.8272 0.3676
7 7 7 -5.8841 0.0359
7 7 8 -14.6060 -0.1512
7 7 9 -1.0495 0.0618
7 7 10 6.8188 -0.1009
7 7 11 5.0074 -0.1067
7 7 12 3.3402 0.1272
7 7 13 -1.2977 0.0730
7 7 14 -1.2931 -0.1202
7 8 0 19.3685 0.3059
7 8 1 2.4741 0.1407
7 8 2 -17.1516 -0.2605
7 8 3 -8.0985 -0.0596
7 8 4 -4.7881 0.1401
7 8 5 2.5446 0.0804
7 8 6 14.6584 0.1131
7 8 7 -4.0354 0.0949
7 8 8 -7.1740 -0.1142
7 8 9 4.6241 -0.1108
7 8 10 -0.8250 0.0936
7 8 11 3.2733 0.0793
7 8 12 1.3263 0.0155
7 8 13 -4.7108 -0.0228
7 8 14 0.7965 -0.0409
7 9 0 -9.8425 0.0060
7 9 1 1.3481 -0.0410
7 9 2 -12.6282 0.0282
7 9 3 -5.9215 0.1911
7 9 4 18.4950 -0.1575
7 9 5 7.4372 -0.3232
7 9 6 2.0025 0.0992
7 9 7 -2.6010 0.1700
7 9 8 -12.8718 -0.0586
7 9 9 -6.3390 0.0521
7 9 10 2.9381 -0.0379
7 9 11 5.6004 -0.2184
7 9 12 3.8029 -0.0184
7 9 13 -0.4394 0.1579
7 9 14 -0.9246 0.0288
7 10 0 19.1177 0.1449
7 10 1 13.6117 0.2834
7 10 2 -11.6904 -0.1879
7 10 3 -9.7492 -0.1759
7 10 4 -7.6682 0.1329
7 10 5 -3.8664 0.0524
7 10 6 14.7733 0.0183
7 10 7 3.5020 0.1231
7 10 8 -6.7972 -0.0113
7 10 9 1.1969 -0.1209
7 10 10 -2.7285 0.0843
7 10 11 2.1331 0.0917
7 10 12 3.4122 -0.0469
7 10 13 -3.3856 0.0299
7 11 0 -5.9990 -0.0803
7 11 1 3.9286 -0.0348
7 11 2 -8.6878 0.0321
7 11 3 -11.6715 0.0540
7 11 4 10.4886 0.0133
7 11 5 8.8163 -0.1206
7 11 6 5.5644 -0.0799
7 11 7 1.2153 0.0473
7 11 8 -9.1156 0.0339
7 11 9 -8.4753 0.0314
7 11 10 -1.8329 0.0098
7 11 11 4.5492 -0.1462
7 11 12 4.0642 -0.1079
7 11 13 0.0675 0.0401
7 12 0 12.7062 -0.0595
7 12 1 19.9734 0.1379
7 12 2 -3.2856 0.0370
7 12 3 -8.0484 -0.1384
7 12 4 -8.4964 0.0570
7 12 5 -10.0186 0.0784
7 12 6 10.6079 -0.0825
7 12 7 8.6896 -0.0030
7 12 8 -2.9291 0.0893
7 12 9 0.5081 -0.0175
7 12 10 -4.4691 0.0155
7 12 11 -0.3177 0.1031
7 12 12 3.7976 -0.0604
7 12 13 -1.7590 -0.0254
7 13 0 -4.9574 -0.0546
7 13 1 5.6358 -0.0772
7 13 2 -2.7279 0.0649
7 13 3 -12.5042 -0.0488
7 13 4 2.7703 -0.0868
7 13 5 6.5721 0.0603
7 13 6 7.1019 0.0426
7 13 7 4.3198 -0.0893
7 13 8 -4.5739 0.0118
7 13 9 -7.5429 0.0424
7 13 10 -5.3885 -0.0037
7 13 11 2.3350 -0.0644
7 13 12 3.8087 -0.0434
7 13 13 0.2165 -0.0478
7 14 0 4.0248 0.0073
7 14 1 20.1880 -0.1010
7 14 2 4.4128 0.0350
7 14 3 -3.6917 0.0240
7 14 4 -6.5896 0.0274
7 14 5 -14.1292 0.0883
7 14 6 4.1267 -0.0540
7 14 7 9.8649 -0.1342
7 14 8 1.0757 0.0205
7 14 9 2.4594 0.1006
7 14 10 -4.3968 0.0167
7 14 11 -2.4977 0.0530
7 14 12 2.7810 -0.0155
7 14 13 -0.6662 -0.0679
7 15 0 -5.8217 0.0155
7 15 1 4.7904 -0.0735
7 15 2 2.3975 0.0538
7 15 3 -9.1378 -0.0134
7 15 4 -2.1197 -0.1626
7 15 5 2.6715 -0.0124
7 15 6 6.5982 0.1801
7 15 7 5.7475 -0.0413
7 15 8 -0.5683 -0.0746
7 15 9 -4.7256 0.0276
7 15 10 -6.9008 0.0042
7 15 11 0.0596 -0.0614
7 15 12 3.0796 0.0252
7 16 0 -3.4214 0.1323
7 16 1 15.7157 -0.0877
7 16 2 8.7045 -0.1256
7 16 3 1.2838 0.0604
7 16 4 -2.2563 0.0756
7 16 5 -14.9704 0.0520
7 16 6 -2.3418 0.0119
7 16 7 7.8754 -0.0983
7 16 8 2.8932 -0.0868
7 16 9 4.8527 0.0806
7 16 10 -2.4145 0.0755
7 16 11 -3.4196 -0.0028
7 16 12 1.5498 -0.0040
7 17 0 -7.1030 0.0362
7 17 1 1.8833 -0.0148
7 17 2 4.5435 0.0049
7 17 3 -4.1664 0.0026
7 17 4 -3.3729 -0.0597
7 17 5 -1.2261 -0.0848
7 17 6 4.8754 0.1148
7 17 7 5.5840 0.0725
7 17 8 2.0070 -0.0741
7 17 9 -1.1793 -0.0528
7 17 10 -6.5578 0.0251
7 17 11 -1.6128 -0.0520
7 17 12 2.1639 0.0018
7 18 0 -7.8603 0.0765
7 18 1 9.5297 0.0611
7 18 2 8.9085 -0.1363
7 18 3 4.5469 -0.0497
7 18 4 2.8929 0.0922
7 18 5 -12.3305 0.0222
7 18 6 -6.9466 -0.0104
7 18 7 4.4938 0.0058
7 18 8 2.6241 -0.0504
7 18 9 5.6710 -0.0094
7 18 10 0.2686 0.0915
7 18 11 -3.0379 -0.0111
7 19 0 -7.3817 0.0099
7 19 1 -1.5651 0.0372
7 19 2 3.6336 -0.0031
7 19 3 -0.1706 -0.0702
7 19 4 -1.5849 0.0222
7 19 5 -3.9899 0.0184
7 19 6 2.3944 0.0098
7 19 7 4.3858 0.0624
7 19 8 2.7308 0.0163
7 19 9 2.0104 -0.0960
7 19 10 -4.6476 -0.0177
7 19 11 -2.4247 -0.0029
7 20 0 -9.4350 -0.0207
7 20 1 4.3872 0.0729
7 20 2 6.5208 0.0035
7 20 3 4.9265 -0.0930
7 20 4 6.6850 0.0235
7 20 5 -7.4379 0.0152
7 20 6 -8.5877 -0.0718
7 20 7 1.0978 0.0023
7 20 8 1.4947 0.0614
7 20 9 4.6481 -0.0227
7 20 10 2.1010 0.0619
7 20 11 -1.7111 0.0007
7 21 0 -5.6526 -0.0082
7 21 1 -3.9801 0.0361
7 21 2 0.8817 0.0301
7 21 3 1.3945 -0.1049
7 21 4 1.8259 -0.0359
7 21 5 -4.5228 0.1214
7 21 6 -0.2904 0.0416
7 21 7 2.6181 -0.0212
7 21 8 1.8089 0.0419
7 21 9 3.5288 -0.0266
7 21 10 -1.9071 -0.0747
7 22 0 -9.2349 -0.0095
7 22 1 1.2927 -0.0130
7 22 2 3.9349 0.0629
7 22 3 3.0970 -0.0027
7 22 4 7.8296 -0.0313
7 22 5 -2.4940 -0.0123
7 22 6 -7.2950 -0.0732
7 22 7 -1.2582 -0.0739
7 22 8 0.3216 0.0797
7 22 9 2.8707 0.0200
7 22 10 2.2206 0.0572
7 23 0 -2.5240 0.0057
7 23 1 -4.1668 0.0130
7 23 2 -2.0003 0.0239
7 23 3 0.2037 -0.0547
7 23 4 4.7177 -0.0911
7 23 5 -2.5156 0.0868
7 23 6 -1.9402 0.1081
7 23 7 0.8524 -0.0172
7 23 8 0.3012 -0.0407
7 23 9 2.8609 0.0411
7 24 0 -7.9543 0.0092
7 24 1 -0.4349 -0.0345
7 24 2 2.5481 -0.0019
7 24 3 0.7923 0.0669
7 24 4 6.6032 0.0014
7 24 5 0.6990 -0.0574
7 24 6 -4.4631 -0.0442
7 24 7 -1.8672 -0.0830
7 24 8 -0.5194 0.0206
7 25 0 -0.0222 0.0252
7 25 1 -2.3117 0.0257
7 25 2 -3.1491 -0.0179
7 25 3 -2.6247 -0.0269
7 25 4 5.0690 -0.0658
7 25 5 0.4746 0.0361
7 25 6 -1.7226 0.0725
7 25 7 -0.2597 0.0562
7 25 8 -0.5646 -0.0892
7 26 0 -5.7082 -0.0264
7 26 1 -1.5841 -0.0163
7 26 2 2.1305 -0.0560
7 26 3 -0.5862 0.0372
7 26 4 4.2612 0.0486
7 26 5 1.7590 -0.0633
7 26 6 -1.9646 -0.0586
7 26 7 -1.0616 -0.0359
7 27 0 0.7725 0.0220
7 27 1 -0.2488 0.0546
7 27 2 -1.8579 -0.0085
7 27 3 -4.6293 -0.0400
7 27 4 2.8037 -0.0690
7 27 5 2.0856 0.0603
7 27 6 -0.3938 0.0117
7 28 0 -2.9469 -0.0141
7 28 1 -2.1255 -0.0233
7 28 2 1.8200 -0.0713
7 28 3 -0.7045 -0.0011
7 28 4 2.0702 0.0355
7 28 5 1.4506 -0.0256
7 29 0 0.7178 0.0076
7 29 1 0.4264 0.0331
7 29 2 0.3391 0.0382
7 29 3 -4.0419 0.0090
7 29 4 0.1377 -0.1253
7 30 0 -0.7043 0.0446
7 30 1 -1.8504 0.0132
7 30 2 1.2008 -0.1076
8 0 0 -3.8507 1.0813
8 0 2 8.7406 -0.8976
8 0 4 -9.9220 0.0615
8 0 6 -5.7284 0.6466
8 0 8 18.3098 -0.8400
8 0 10 -6.3622 0.5765
8 0 12 -9.3759 0.0022
8 0 14 4.6936 -0.1851
8 1 0 -5.4781 -0.3305
8 1 1 3.0082 -0.1801
8 1 2 -1.5560 -0.5008
8 1 3 22.0182 0.2821
8 1 4 4.9108 1.0979
8 1 5 -13.0258 -0.0284
8 1 6 -1.8539 -0.7209
8 1 7 -5.3740 -0.1670
8 1 8 -1.4357 -0.1316
8 1 9 5.6129 0.1733
8 1 10 1.3414 0.4802
8 1 11 -0.1865 -0.0438
8 1 12 -0.1716 -0.5389
8 1 13 0.6407 -0.2002
8 1 14 0.4680 0.3252
8 2 0 -1.2101 0.4476
8 2 1 -7.2322 0.9905
8 2 2 5.3820 -0.3775
8 2 3 6.3462 -0.4035
8 2 4 -8.8988 0.0878
8 2 5 0.4377 -0.2502
8 2 6 -4.2575 0.3172
8 2 7 -6.9068 0.4824
8 2 8 15.9144 -0.4972
8 2 9 7.2093 -0.4279
8 2 10 -4.9239 0.3886
8 2 11 0.5856 0.0667
8 2 12 -8.7142 -0.1516
8 2 13 -3.2959 0.2690
8 2 14 3.8708 0.0340
8 3 0 -14.1446 -0.2605
8 3 1 -0.3537 -0.0904
8 3 2 -4.7204 -0.2854
8 3 3 18.5163 -0.2855
8 3 4 13.4091 0.5818
8 3 5 -8.7673 0.5511
8 3 6 -4.9625 -0.3170
8 3 7 -5.8131 -0.2805
8 3 8 -3.8070 -0.1310
8 3 9 3.8333 -0.0795
8 3 10 3.6056 0.2717
8 3 11 0.5408 0.2162
8 3 12 -0.4974 -0.2639
8 3 13 0.2604 -0.3445
8 3 14 1.0234 0.0561
8 4 0 4.9609 0.0405
8 4 1 -9.5054 0.6212
8 4 2 -2.1678 0.0605
8 4 3 9.1638 -0.2685
8 4 4 -6.4466 0.0830
8 4 5 0.2469 -0.0748
8 4 6 -0.6364 0.0421
8 4 7 -11.4280 0.3466
8 4 8 9.5491 -0.1309
8 4 9 11.6604 -0.3730
8 4 10 -1.5322 0.1256
8 4 11 2.0250 0.1648
8 4 12 -6.6926 -0.1142
8 4 13 -5.4165 0.0314
8 5 0 -16.7588 -0.1229
8 5 1 -5.5112 -0.1252
8 5 2 -8.3042 0.0706
8 5 3 12.4272 -0.2825
8 5 4 18.2908 -0.1574
8 5 5 -1.3194 0.4429
8 5 6 -5.7915 0.1660
8 5 7 -7.0747 -0.2114
8 5 8 -5.4822 -0.0578
8 5 9 1.0463 -0.0864
8 5 10 4.7426 -0.0616
8 5 11 2.0147 0.1606
8 5 12 -0.7121 0.0537
8 5 13 -0.1894 -0.2099
8 6 0 11.0177 0.1811
8 6 1 -5.8082 0.1727
8 6 2 -8.9114 0.0165
8 6 3 7.8184 -0.0719
8 6 4 -3.9291 0.0542
8 6 5 -0.5823 0.0845
8 6 6 3.5261 0.0563
8 6 7 -12.1707 0.1216
8 6 8 1.5843 -0.0485
8 6 9 11.7202 -0.1717
8 6 10 1.6145 0.0178
8 6 11 4.0225 0.1078
8 6 12 -3.4438 0.0221
8 6 13 -5.8836 -0.0472
8 7 0 -12.4660 0.0192
8 7 1 -9.1305 -0.1849
8 7 2 -12.3551 0.1827
8 7 3 4.8032 0.0795
8 7 4 18.2644 -0.3836
8 7 5 6.6757 -0.0527
8 7 6 -2.7955 0.2823
8 7 7 -8.1227 -0.0424
8 7 8 -7.0403 -0.0345
8 7 9 -2.1435 0.0570
8 7 10 4.2178 -0.1719
8 7 11 3.9561 -0.1018
8 7 12 -0.5483 0.1449
8 7 13 -0.5286 0.0127
8 8 0 14.1859 0.3408
8 8 1 1.2579 0.1565
8 8 2 -11.7119 -0.1880
8 8 3 4.2896 -0.0483
8 8 4 -2.4612 0.0573
8 8 5 -1.8746 0.0614
8 8 6 6.8865 0.1283
8 8 7 -9.1879 0.0962
8 8 8 -4.7427 -0.0921
8 8 9 7.9829 -0.0855
8 8 10 2.5842 0.0502
8 8 11 5.1969 0.0192
8 8 12 0.1595 0.0350
8 8 13 -4.7944 0.0490
8 9 0 -4.4685 0.0579
8 9 1 -8.1275 -0.1409
8 9 2 -15.2526 0.0765
8 9 3 -3.1918 0.2427
8 9 4 13.5211 -0.1224
8 9 5 11.8083 -0.2742
8 9 6 3.2235 0.0699
8 9 7 -6.8073 0.0509
8 9 8 -8.0950 -0.0309
8 9 9 -5.3233 0.0996
8 9 10 1.7952 -0.0526
8 9 11 5.4431 -0.2541
8 9 12 0.2493 0.0209
8 9 13 -0.7696 0.1049
8 10 0 13.5560 0.1600
8 10 1 8.5068 0.2725
8 10 2 -10.4240 -0.1511
8 10 3 0.9268 -0.1334
8 10 4 -2.2008 0.0874
8 10 5 -3.7992 0.0015
8 10 6 8.4534 0.0258
8 10 7 -4.0335 0.1343
8 10 8 -7.0562 -0.0379
8 10 9 3.2010 -0.0887
8 10 10 1.2227 0.0783
8 10 11 4.5572 0.0246
8 10 12 2.5527 -0.0700
8 10 13 -2.7340 0.0816
8 11 0 2.2704 -0.0300
8 11 1 -2.7604 -0.0621
8 11 2 -14.4929 0.0251
8 11 3 -9.6089 0.0923
8 11 4 5.8150 0.0628
8 11 5 12.1360 -0.0932
8 11 6 9.0076 -0.0724
8 11 7 -2.6622 -0.0068
8 11 8 -7.2028 0.0114
8 11 9 -7.5513 0.0333
8 11 10 -1.9069 0.0420
8 11 11 5.3847 -0.1893
8 11 12 1.3813 -0.0960
8 11 13 -0.8051 0.0470
8 12 0 9.5633 -0.0377
8 12 1 13.7559 0.1346
8 12 2 -6.2568 0.0112
8 12 3 -0.8310 -0.1281
8 12 4 -2.3281 0.0824
8 12 5 -6.3017 0.0518
8 12 6 7.5391 -0.1131
8 12 7 0.8200 0.0294
8 12 8 -5.5673 0.0487
8 12 9 0.2553 -0.0490
8 12 10 -0.8919 0.0482
8 12 11 2.6830 0.0870
8 12 12 2.8473 -0.1066
8 13 0 4.8538 -0.0986
8 13 1 3.3524 -0.0716
8 13 2 -9.5271 0.0900
8 13 3 -12.1516 -0.0426
8 13 4 -2.1339 -0.0455
8 13 5 8.3571 0.0751
8 13 6 11.7855 0.0292
8 13 7 2.1075 -0.0897
8 13 8 -3.9219 0.0296
8 13 9 -7.6551 0.0122
8 13 10 -5.3928 0.0172
8 13 11 3.6572 -0.0754
8 13 12 1.9980 -0.0766
8 14 0 3.6146 0.0387
8 14 1 15.6034 -0.0761
8 14 2 -0.8425 -0.0018
8 14 3 -0.4719 -0.0250
8 14 4 -1.7575 0.0534
8 14 5 -8.3785 0.1145
8 14 6 4.4105 -0.0853
8 14 7 3.4660 -0.1156
8 14 8 -2.6519 0.0155
8 14 9 -0.1407 0.0194
8 14 10 -2.1022 0.0195
8 14 11 0.9503 0.0939
8 14 12 1.8669 -0.0291
8 15 0 3.6581 -0.0386
8 15 1 6.5995 -0.1130
8 15 2 -2.9204 0.1081
8 15 3 -9.9648 0.0011
8 15 4 -7.7019 -0.1534
8 15 5 2.5882 0.0051
8 15 6 11.3454 0.1554
8 15 7 5.0690 -0.0527
8 15 8 0.2095 -0.0238
8 15 9 -5.3519 0.0360
8 15 10 -7.2731 -0.0070
8 15 11 1.3078 -0.0439
8 15 12 1.6245 -0.0011
8 16 0 -2.3162 0.1640
8 16 1 13.6887 -0.0561
8 16 2 3.6660 -0.1385
8 16 3 1.5661 0.0121
8 16 4 -0.1023 0.0683
8 16 5 -8.7422 0.0720
8 16 6 0.5473 0.0172
8 16 7 3.6853 -0.1019
8 16 8 -0.3935 -0.0773
8 16 9 0.6369 0.0187
8 16 10 -2.0150 0.0343
8 16 11 -0.0092 0.0362
8 17 0 0.8184 0.0436
8 17 1 6.0700 -0.0593
8 17 2 1.7871 0.0374
8 17 3 -4.6790 0.0427
8 17 4 -9.2693 -0.0732
8 17 5 -3.2097 -0.0822
8 17 6 8.8392 0.1168
8 17 7 5.7314 0.0580
8 17 8 3.1146 -0.0552
8 17 9 -1.6515 0.0019
8 17 10 -7.0166 0.0115
8 17 11 -0.5164 -0.0446
8 18 0 -6.7378 0.1049
8 18 1 9.3205 0.0806
8 18 2 5.4639 -0.1486
8 18 3 3.9485 -0.0589
8 18 4 2.0757 0.1072
8 18 5 -7.1949 0.0012
8 18 6 -2.3436 0.0022
8 18 7 2.4126 0.0128
8 18 8 0.8384 -0.0686
8 18 9 1.2292 -0.0443
8 18 10 -1.2340 0.0573
8 18 11 -0.3896 -0.0026
8 19 0 -1.4120 0.0148
8 19 1 3.3591 0.0453
8 19 2 2.8274 0.0145
8 19 3 0.5765 -0.0303
8 19 4 -6.7816 0.0092
8 19 5 -7.3020 -0.0072
8 19 6 5.1321 0.0267
8 19 7 4.8633 0.0974
8 19 8 3.8512 0.0062
8 19 9 1.6811 -0.0470
8 19 10 -4.9272 -0.0083
8 20 0 -9.1976 0.0049
8 20 1 4.6464 0.0849
8 20 2 4.4922 -0.0281
8 20 3 5.2400 -0.0934
8 20 4 3.9701 0.0958
8 20 5 -4.7591 0.0034
8 20 6 -3.4657 -0.0945
8 20 7 0.6160 0.0303
8 20 8 1.3685 0.0299
8 20 9 1.4435 -0.0732
8 20 10 -0.4152 0.0475
8 21 0 -1.8403 -0.0593
8 21 1 0.8824 0.0634
8 21 2 0.9684 0.0715
8 21 3 3.1386 -0.0783
8 21 4 -2.0179 -0.0517
8 21 5 -8.1501 0.0823
8 21 6 1.2381 0.0391
8 21 7 3.1364 0.0566
8 21 8 2.8566 0.0666
8 21 9 3.0954 -0.0041
8 22 0 -9.6276 0.0177
8 22 1 1.0515 -0.0015
8 22 2 2.2362 0.0213
8 22 3 4.8292 -0.0190
8 22 4 5.1410 0.0605
8 22 5 -2.5048 0.0339
8 22 6 -3.0803 -0.1173
8 22 7 -0.8920 -0.0573
8 22 8 1.1737 0.0699
8 22 9 1.4704 -0.0400
8 23 0 -1.0945 -0.0541
8 23 1 0.1785 0.0125
8 23 2 -1.4702 0.0847
8 23 3 2.3035 -0.0216
8 23 4 2.0455 -0.1191
8 23 5 -5.7181 0.0408
8 23 6 -1.2005 0.0881
8 23 7 1.2067 0.0451
8 23 8 1.2980 0.0379
8 24 0 -7.9971 0.0363
8 24 1 -1.1014 -0.0140
8 24 2 0.2177 -0.0485
8 24 3 3.0843 0.0407
8 24 4 5.3583 0.0787
8 24 5 -0.8104 0.0307
8 24 6 -1.9821 -0.0675
8 24 7 -1.4013 -0.0957
8 24 8 0.4507 0.0163
8 25 0 -0.6748 -0.0055
8 25 1 0.8854 0.0127
8 25 2 -2.3243 0.0337
8 25 3 -0.3348 0.0180
8 25 4 3.1969 -0.0845
8 25 5 -2.1782 -0.0262
8 25 6 -1.3487 0.0540
8 25 7 -0.0645 0.0795
8 26 0 -5.0323 -0.0250
8 26 1 -1.7918 0.0277
8 26 2 -0.8096 -0.0965
8 26 3 0.9745 -0.0107
8 26 4 4.4367 0.1111
8 26 5 0.2772 0.0356
8 26 6 -0.9591 -0.0539
8 27 0 -0.9176 -0.0042
8 27 1 1.4176 0.0456
8 27 2 -1.2219 0.0354
8 27 3 -2.1608 -0.0103
8 27 4 1.7616 -0.0574
8 27 5 -0.0448 -0.0042
8 28 0 -2.2607 -0.0622
8 28 1 -1.3562 0.0246
8 28 2 -0.7552 -0.0597
8 28 3 -0.4022 -0.0802
8 28 4 2.6715 0.0634
8 29 0 -0.8840 -0.0144
8 29 1 0.9614 0.0051
9 0 0 2.1010 0.7776
9 0 2 14.6179 -0.4643
9 0 4 -16.0273 -0.3862
9 0 6 -5.1668 0.8671
9 0 8 15.6969 -0.7954
9 0 10 -4.0779 0.3986
9 0 12 -6.6421 0.0901
9 1 0 -4.4063 0.2917
9 1 1 1.8844 -0.2621
9 1 2 0.1374 -0.8583
9 1 3 9.9601 0.1333
9 1 4 2.5402 1.0811
9 1 5 -6.5186 0.1177
9 1 6 -1.8332 -0.5343
9 1 7 1.0028 -0.2473
9 1 8 0.2726 -0.2923
9 1 9 -1.7902 0.1530
9 1 10 0.5191 0.5395
9 1 11 -4.3644 0.0261
9 1 12 -1.2225 -0.3615
9 1 13 4.0488 -0.2407
9 2 0 3.0403 0.3378
9 2 1 -4.9894 0.6810
9 2 2 11.6164 -0.1870
9 2 3 8.6194 -0.0813
9 2 4 -14.0699 -0.1496
9 2 5 -2.5829 -0.4387
9 2 6 -4.5696 0.4636
9 2 7 -5.4488 0.4994
9 2 8 13.8091 -0.5259
9 2 9 6.2203 -0.2575
9 2 10 -2.6613 0.3325
9 2 11 -0.1829 -0.0506
9 2 12 -6.4206 -0.0598
9 2 13 -1.8426 0.2261
9 3 0 -11.1802 0.1022
9 3 1 -2.0152 0.1188
9 3 2 -0.3254 -0.4811
9 3 3 9.0692 -0.4431
9 3 4 7.0292 0.5489
9 3 5 -3.6330 0.5398
9 3 6 -5.0604 -0.1996
9 3 7 -0.1983 -0.2001
9 3 8 1.0479 -0.1801
9 3 9 -1.8779 -0.1891
9 3 10 1.3824 0.2867
9 3 11 -3.3393 0.2460
9 3 12 -3.3161 -0.1389
9 3 13 2.7939 -0.2858
9 4 0 4.8122 0.0920
9 4 1 -6.6716 0.4381
9 4 2 4.9017 0.0600
9 4 3 13.4040 -0.0732
9 4 4 -9.0722 0.0397
9 4 5 -4.5302 -0.2258
9 4 6 -3.3890 0.0846
9 4 7 -9.3386 0.4079
9 4 8 8.8724 -0.1650
9 4 9 10.0722 -0.2952
9 4 10 0.6321 0.1476
9 4 11 0.7716 0.0750
9 4 12 -5.3681 -0.0497
9 4 13 -3.3124 0.0543
9 5 0 -12.6700 -0.0937
9 5 1 -7.8461 0.0802
9 5 2 -2.7346 0.0793
9 5 3 7.0895 -0.3810
9 5 4 9.8206 -0.1207
9 5 5 1.5815 0.3934
9 5 6 -6.4168 0.1169
9 5 7 -3.0739 -0.1286
9 5 8 1.4513 0.0482
9 5 9 -1.5218 -0.1721
9 5 10 2.0046 -0.0884
9 5 11 -1.4172 0.1813
9 5 12 -4.4873 0.0993
9 5 13 1.0431 -0.1963
9 6 0 5.8750 0.2373
9 6 1 -5.1392 0.1415
9 6 2 -1.3794 0.0257
9 6 3 13.4947 -0.0425
9 6 4 -3.2607 0.0290
9 6 5 -4.7482 0.0227
9 6 6 -2.2192 0.0567
9 6 7 -11.1946 0.1664
9 6 8 2.5687 -0.0280
9 6 9 10.3340 -0.1471
9 6 10 3.7513 0.0210
9 6 11 2.5458 0.0621
9 6 12 -3.1059 0.0530
9 6 13 -3.8139 0.0132
9 7 0 -8.1382 -0.0527
9 7 1 -12.1552 -0.1566
9 7 2 -7.1327 0.2576
9 7 3 3.5722 0.0486
9 7 4 9.9816 -0.3010
9 7 5 7.5009 -0.0188
9 7 6 -4.2940 0.1711
9 7 7 -6.3610 -0.0792
9 7 8 0.0413 0.1098
9 7 9 -1.2552 0.0604
9 7 10 2.3740 -0.2047
9 7 11 1.1254 -0.0759
9 7 12 -4.3617 0.1905
9 8 0 6.1496 0.3486
9 8 1 -2.4560 0.1549
9 8 2 -5.3410 -0.1077
9 8 3 10.6467 -0.0434
9 8 4 1.0107 -0.0169
9 8 5 -3.0734 0.0120
9 8 6 -0.5085 0.1374
9 8 7 -10.9822 0.0983
9 8 8 -3.1920 -0.0652
9 8 9 7.3715 -0.0303
9 8 10 5.1219 0.0324
9 8 11 3.8071 -0.0207
9 8 12 -0.4144 0.0500
9 9 0 -0.0688 0.0541
9 9 1 -11.8862 -0.2002
9 9 2 -11.5962 0.0930
9 9 3 -1.5058 0.2453
9 9 4 6.9726 -0.0583
9 9 5 11.6409 -0.1907
9 9 6 0.9919 0.0331
9 9 7 -7.2123 -0.0487
9 9 8 -2.7072 0.0287
9 9 9 -2.3381 0.1479
9 9 10 1.8743 -0.0591
9 9 11 3.4672 -0.2454
9 9 12 -2.9047 0.1014
9 10 0 6.1581 0.1705
9 10 1 0.5590 0.2532
9 10 2 -7.3654 -0.0910
9 10 3 6.8212 -0.0840
9 10 4 2.7447 0.0403
9 10 5 -1.1364 -0.0749
9 10 6 1.9621 0.0322
9 10 7 -8.5818 0.1298
9 10 8 -6.6879 -0.0729
9 10 9 2.8790 -0.0295
9 10 10 4.4882 0.0996
9 10 11 3.8466 -0.0252
9 10 12 1.2073 -0.0573
9 11 0 7.3513 -0.0170
9 11 1 -6.7442 -0.0819
9 11 2 -13.1482 -0.0044
9 11 3 -6.7358 0.0941
9 11 4 1.2163 0.0998
9 11 5 12.0623 -0.0525
9 11 6 6.6641 -0.0477
9 11 7 -4.4918 -0.0519
9 11 8 -4.0926 -0.0046
9 11 9 -4.5231 0.0513
9 11 10 -0.0454 0.0613
9 11 11 4.3984 -0.2035
9 11 12 -0.9053 -0.0352
9 12 0 5.4565 -0.0152
9 12 1 4.1699 0.1490
9 12 2 -7.5169 0.0046
9 12 3 3.0815 -0.1019
9 12 4 2.6391 0.0997
9 12 5 -0.5025 -0.0016
9 12 6 3.8110 -0.1304
9 12 7 -4.7153 0.0503
9 12 8 -7.1195 -0.0166
9 12 9 -1.0274 -0.0685
9 12 10 2.6186 0.1002
9 12 11 3.1445 0.0524
9 12 12 1.2546 -0.0995
9 13 0 10.9540 -0.1374
9 13 1 0.4079 -0.0669
9 13 2 -10.2656 0.0797
9 13 3 -9.5715 -0.0477
9 13 4 -5.4914 -0.0158
9 13 5 8.6579 0.0688
9 13 6 9.8882 0.0262
9 13 7 -0.3349 -0.0764
9 13 8 -2.4900 0.0217
9 13 9 -5.7743 -0.0090
9 13 10 -2.6994 0.0351
9 13 11 3.5271 -0.0843
9 14 0 3.2897 0.0359
9 14 1 7.4968 -0.0163
9 14 2 -5.2369 -0.0152
9 14 3 0.2505 -0.0662
9 14 4 1.8401 0.0653
9 14 5 -0.7631 0.1133
9 14 6 3.7391 -0.1063
9 14 7 -1.1997 -0.0898
9 14 8 -5.2272 -0.0044
9 14 9 -3.0776 -0.0646
9 14 10 0.5308 0.0300
9 14 11 2.3305 0.0845
9 15 0 10.1837 -0.0802
9 15 1 5.7524 -0.1429
9 15 2 -4.4711 0.1203
9 15 3 -8.2804 0.0085
9 15 4 -10.5220 -0.1372
9 15 5 2.9769 -0.0022
9 15 6 10.0029 0.1178
9 15 7 2.4677 -0.0591
9 15 8 0.6340 -0.0032
9 15 9 -4.6563 0.0244
9 15 10 -4.5682 -0.0065
9 15 11 1.8045 -0.0333
9 16 0 -0.0578 0.1432
9 16 1 8.6608 -0.0025
9 16 2 -1.2492 -0.1153
9 16 3 -0.7218 -0.0383
9 16 4 0.8067 0.0261
9 16 5 -0.6898 0.0760
9 16 6 2.4118 0.0202
9 16 7 0.6000 -0.0993
9 16 8 -2.5665 -0.0573
9 16 9 -3.3379 -0.0380
9 16 10 -1.0249 -0.0153
9 17 0 6.7758 0.0445
9 17 1 7.2672 -0.1036
9 17 2 0.8147 0.0364
9 17 3 -3.6359 0.0736
9 17 4 -11.8235 -0.0772
9 17 5 -2.8344 -0.0945
9 17 6 7.9492 0.1028
9 17 7 3.2636 0.0140
9 17 8 2.7578 -0.0571
9 17 9 -1.9255 0.0237
9 17 10 -4.7050 0.0141
9 18 0 -3.5110 0.0995
9 18 1 6.9543 0.1059
9 18 2 2.1533 -0.1207
9 18 3 0.4615 -0.0639
9 18 4 -0.2273 0.0583
9 18 5 -0.3400 -0.0247
9 18 6 1.3597 0.0192
9 18 7 0.8013 0.0080
9 18 8 -0.2547 -0.0745
9 18 9 -2.4703 -0.0467
9 18 10 -1.6444 -0.0009
9 19 0 3.1972 0.0144
9 19 1 5.7463 0.0272
9 19 2 3.0298 0.0025
9 19 3 1.5085 0.0099
9 19 4 -9.2090 0.0037
9 19 5 -6.7620 -0.0574
9 19 6 4.7467 0.0430
9 19 7 2.9365 0.0713
9 19 8 3.0164 -0.0370
9 19 9 0.4967 -0.0247
9 20 0 -5.9901 0.0088
9 20 1 3.5186 0.1026
9 20 2 3.1071 -0.0274
9 20 3 2.7210 -0.0776
9 20 4 -0.4624 0.0877
9 20 5 -0.5462 -0.0135
9 20 6 0.9562 -0.0857
9 20 7 0.2204 0.0509
9 20 8 1.1628 -0.0151
9 20 9 -1.0810 -0.0739
9 21 0 0.8578 -0.0930
9 21 1 3.5167 0.0503
9 21 2 2.2179 0.0787
9 21 3 4.3691 -0.0371
9 21 4 -4.5583 -0.0438
9 21 5 -7.5417 -0.0019
9 21 6 1.4550 0.0375
9 21 7 2.0754 0.0706
9 21 8 2.1992 0.0308
9 22 0 -6.5382 0.0196
9 22 1 0.1474 0.0149
9 22 2 1.6634 0.0037
9 22 3 4.1208 -0.0185
9 22 4 0.6851 0.0652
9 22 5 -1.0717 0.0679
9 22 6 0.6380 -0.1053
9 22 7 -0.4964 -0.0103
9 22 8 1.3791 0.0315
9 23 0 -0.4681 -0.0790
9 23 1 2.1621 -0.0282
9 23 2 0.3970 0.1039
9 23 3 4.1551 0.0396
9 23 4 -0.6095 -0.0940
9 23 5 -5.5478 -0.0512
9 23 6 -0.5747 0.0488
9 23 7 0.9514 0.0564
9 24 0 -4.8838 0.0589
9 24 1 -1.7612 0.0038
9 24 2 -0.6074 -0.0781
9 24 3 3.4103 0.0324
9 24 4 2.3034 0.0583
9 24 5 -0.9008 0.0902
9 24 6 0.2602 -0.0252
9 25 0 -1.4051 0.0062
9 25 1 1.5109 -0.0312
9 25 2 -0.5703 0.0234
9 25 3 2.2441 0.0993
9 25 4 0.9641 -0.0211
9 25 5 -2.7533 -0.1119
9 26 0 -2.2883 0.0123
9 26 1 -1.7555 0.0787
9 26 2 -1.9142 -0.1345
9 26 3 1.2099 -0.0253
9 26 4 2.6995 0.0814
9 27 0 -1.7675 0.0028
9 27 1 0.7766 0.0410
9 27 2 -0.4448 -0.0099
9 27 3 0.6361 0.0392
9 28 0 -0.6174 -0.0686
10 0 0 3.4431 0.3996
10 0 2 14.4160 -0.0680
10 0 4 -13.8773 -0.6728
10 0 6 -4.4199 0.9009
10 0 8 10.2586 -0.6268
10 0 10 -2.3928 0.1451
10 0 12 -0.4241 0.1031
10 1 0 -3.0487 0.7039
10 1 1 3.9807 -0.1956
10 1 2 1.5490 -1.0195
10 1 3 -1.1023 -0.0784
10 1 4 0.3204 0.8843
10 1 5 -1.6577 0.2979
10 1 6 -1.7623 -0.2964
10 1 7 6.5343 -0.3194
10 1 8 1.4433 -0.4232
10 1 9 -3.8889 0.1184
10 1 10 -0.1761 0.5228
10 1 11 -5.3187 0.1060
10 1 12 -1.1842 -0.2103
10 2 0 3.1744 0.2189
10 2 1 -2.8261 0.2799
10 2 2 12.2937 -0.0372
10 2 3 7.7549 0.1987
10 2 4 -11.9786 -0.2859
10 2 5 -3.2605 -0.5655
10 2 6 -4.1928 0.4920
10 2 7 -3.7352 0.4587
10 2 8 8.9928 -0.4701
10 2 9 3.9593 -0.1008
10 2 10 -1.2706 0.1932
10 2 11 -1.4176 -0.1110
10 2 12 -0.8698 -0.0013
10 3 0 -7.5686 0.3169
10 3 1 0.2026 0.3280
10 3 2 3.4965 -0.5444
10 3 3 0.1612 -0.5343
10 3 4 1.0095 0.3939
10 3 5 -0.2831 0.4885
10 3 6 -4.8097 -0.0606
10 3 7 4.6609 -0.1137
10 3 8 4.1509 -0.2250
10 3 9 -2.8166 -0.2562
10 3 10 -0.3423 0.2539
10 3 11 -4.7492 0.2568
10 3 12 -3.3008 -0.0477
10 4 0 2.0147 0.1553
10 4 1 -4.0346 0.2040
10 4 2 7.5895 0.0326
10 4 3 12.4276 0.0909
10 4 4 -6.9987 0.0172
10 4 5 -5.6764 -0.3247
10 4 6 -4.2102 0.1078
10 4 7 -6.2806 0.4170
10 4 8 5.9718 -0.1778
10 4 9 6.2891 -0.2058
10 4 10 1.1737 0.1155
10 4 11 -1.4378 0.0084
10 4 12 -1.4772 -0.0057
10 5 0 -8.2686 -0.1048
10 5 1 -5.2857 0.2502
10 5 2 2.7122 0.0874
10 5 3 1.6781 -0.3954
10 5 4 1.9098 -0.1009
10 5 5 2.1006 0.3065
10 5 6 -6.4009 0.0585
10 5 7 0.9577 -0.0339
10 5 8 5.5973 0.1249
10 5 9 -0.6673 -0.2170
10 5 10 0.1251 -0.1112
10 5 11 -3.4150 0.1830
10 5 12 -4.6039 0.1074
10 6 0 0.0354 0.2774
10 6 1 -4.3183 0.0907
10 6 2 3.0486 0.0282
10 6 3 13.2959 -0.0033
10 6 4 -0.8998 0.0038
10 6 5 -5.7325 -0.0370
10 6 6 -4.8653 0.0759
10 6 7 -8.0033 0.2071
10 6 8 2.3314 -0.0103
10 6 9 6.6651 -0.1187
10 6 10 3.3441 0.0134
10 6 11 -0.3531 0.0343
10 6 12 -1.2137 0.0528
10 7 0 -4.8506 -0.1262
10 7 1 -9.6983 -0.1174
10 7 2 -0.6964 0.2649
10 7 3 1.8395 0.0300
10 7 4 2.7573 -0.1934
10 7 5 5.1539 0.0248
10 7 6 -5.6807 0.0495
10 7 7 -3.2612 -0.0907
10 7 8 4.3756 0.2351
10 7 9 1.3107 0.0713
10 7 10 1.2975 -0.2198
10 7 11 -1.3029 -0.0376
10 7 12 -4.5306 0.1860
10 8 0 -1.2729 0.3200
10 8 1 -5.0127 0.1315
10 8 2 -0.6599 -0.0246
10 8 3 11.5486 -0.0029
10 8 4 3.9906 -0.0710
10 8 5 -2.9503 -0.0424
10 8 6 -4.6961 0.1574
10 8 7 -9.2163 0.1154
10 8 8 -1.5922 -0.0250
10 8 9 5.4254 0.0201
10 8 10 4.5662 0.0260
10 8 11 0.6463 -0.0176
10 8 12 -0.3311 0.0508
10 9 0 1.2946 0.0463
10 9 1 -10.9113 -0.2226
10 9 2 -4.9842 0.0609
10 9 3 -0.2911 0.2081
10 9 4 2.2554 0.0010
10 9 5 8.1275 -0.0791
10 9 6 -2.5705 0.0040
10 9 7 -5.5962 -0.1185
10 9 8 1.1028 0.1082
10 9 9 1.2680 0.2054
10 9 10 2.2683 -0.0726
10 9 11 0.8931 -0.1899
10 10 0 -0.5933 0.1534
10 10 1 -5.4333 0.2028
10 10 2 -4.2822 -0.0327
10 10 3 8.2464 0.0031
10 10 4 6.3555 0.0147
10 10 5 0.8523 -0.1281
10 10 6 -2.5583 0.0602
10 10 7 -8.7680 0.1249
10 10 8 -5.2009 -0.0819
10 10 9 2.7448 0.0388
10 10 10 4.8601 0.1284
10 10 11 1.1730 -0.0203
10 11 0 7.7564 0.0200
10 11 1 -8.2207 -0.0728
10 11 2 -7.7398 -0.0532
10 11 3 -3.7121 0.0662
10 11 4 -0.7906 0.1072
10 11 5 9.3739 -0.0068
10 11 6 1.5912 -0.0077
10 11 7 -4.8513 -0.0738
10 11 8 -1.4229 0.0126
10 11 9 -0.8346 0.1103
10 11 10 1.9562 0.0587
10 11 11 2.0973 -0.1633
10 12 0 1.4014 -0.0125
10 12 1 -3.8013 0.1399
10 12 2 -7.2206 -0.0088
10 12 3 3.7515 -0.0415
10 12 4 6.3189 0.1151
10 12 5 3.5202 -0.0265
10 12 6 0.2046 -0.0970
10 12 7 -5.9756 0.0688
10 12 8 -6.9345 -0.0663
10 12 9 -0.7387 -0.0525
10 12 10 4.0761 0.1567
10 12 11 1.5683 0.0495
10 13 0 11.8722 -0.1189
10 13 1 -2.7668 -0.0287
10 13 2 -7.3449 0.0500
10 13 3 -5.9715 -0.0609
10 13 4 -5.5026 0.0050
10 13 5 7.5190 0.0508
10 13 6 4.6758 0.0256
10 13 7 -2.4072 -0.0440
10 13 8 -1.3290 0.0287
10 13 9 -2.8673 0.0125
10 13 10 0.4541 0.0417
10 14 0 2.8292 0.0042
10 14 1 -0.1786 0.0318
10 14 2 -7.4976 -0.0286
10 14 3 -1.0462 -0.0738
10 14 4 4.4589 0.0583
10 14 5 4.7852 0.1194
10 14 6 1.6557 -0.0795
10 14 7 -2.4310 -0.0460
10 14 8 -5.9036 -0.0185
10 14 9 -3.5257 -0.0980
10 14 10 2.2199 0.0594
10 15 0 12.0629 -0.0795
10 15 1 2.7457 -0.1248
10 15 2 -4.1280 0.1091
10 15 3 -5.3252 -0.0035
10 15 4 -9.1446 -0.1012
10 15 5 3.1891 -0.0011
10 15 6 5.4425 0.0660
10 15 7 -0.5009 -0.0498
10 15 8 0.3115 0.0263
10 15 9 -3.0495 0.0157
10 15 10 -1.1143 -0.0118
10 16 0 2.5230 0.0882
10 16 1 3.1625 0.0382
10 16 2 -4.4839 -0.0789
10 16 3 -4.1516 -0.0531
10 16 4 1.2007 -0.0409
10 16 5 5.2673 0.0784
10 16 6 1.9185 0.0335
10 16 7 -0.2576 -0.0759
10 16 8 -3.1835 -0.0216
10 16 9 -4.3821 -0.0431
10 16 10 0.1216 -0.0283
10 17 0 8.9973 0.0536
10 17 1 5.7389 -0.1108
10 17 2 -0.1870 0.0197
10 17 3 -2.2474 0.0593
10 17 4 -9.6676 -0.0650
10 17 5 -1.2800 -0.0672
10 17 6 4.2756 0.0713
10 17 7 0.1717 -0.0338
10 17 8 1.3490 -0.0339
10 17 9 -1.7548 0.0167
10 18 0 0.6895 0.0665
10 18 1 4.1320 0.1128
10 18 2 -0.2340 -0.0741
10 18 3 -3.9332 -0.0308
10 18 4 -2.3472 -0.0260
10 18 5 4.6402 -0.0445
10 18 6 2.1825 0.0235
10 18 7 0.2419 -0.0061
10 18 8 -0.6526 -0.0519
10 18 9 -3.4030 0.0039
10 19 0 4.9046 0.0202
10 19 1 5.7047 0.0218
10 19 2 2.2795 -0.0221
10 19 3 1.2477 -0.0064
10 19 4 -7.3865 -0.0047
10 19 5 -3.8745 -0.0546
10 19 6 2.3142 0.0497
10 19 7 0.3048 0.0064
10 19 8 1.2158 -0.0562
10 20 0 -1.4487 -0.0168
10 20 1 2.6308 0.1041
10 20 2 2.3353 -0.0074
10 20 3 -1.0400 -0.0260
10 20 4 -4.1259 0.0275
10 20 5 2.5602 -0.0309
10 20 6 2.4269 -0.0780
10 20 7 0.0532 0.0332
10 20 8 0.6455 -0.0359
10 21 0 1.5194 -0.1110
10 21 1 4.0941 0.0435
10 21 2 2.6426 0.0696
10 21 3 3.4029 -0.0556
10 21 4 -4.1163 -0.0442
10 21 5 -4.1812 -0.0251
10 21 6 0.5328 0.0370
10 21 7 0.3285 0.0200
10 22 0 -2.3676 -0.0220
10 22 1 0.2682 0.0110
10 22 2 2.0579 0.0175
10 22 3 1.7838 0.0132
10 22 4 -3.0434 0.0013
10 22 5 0.3270 0.0680
10 22 6 1.9358 -0.0786
10 23 0 -0.7467 -0.0996
10 23 1 2.3403 -0.0643
10 23 2 1.8204 0.1123
10 23 3 3.7503 0.0355
10 23 4 -1.4575 -0.0811
10 23 5 -3.0385 -0.0603
10 23 6 -0.4229 0.0265
10 24 0 -1.5495 0.0441
10 24 1 -1.0960 -0.0257
10 24 2 0.2359 -0.0590
10 24 3 2.2502 0.0696
10 24 4 -0.6193 -0.0399
10 24 5 -0.3546 0.0719
10 25 0 -1.8533 0.0195
10 25 1 0.7980 -0.0895
10 25 2 0.8802 0.0091
10 25 3 2.8800 0.1234
10 26 0 -0.1948 0.0579
10 26 1 -0.8569 0.0522
10 26 2 -0.9245 -0.1375
11 0 0 3.3969 0.1351
11 0 2 9.6268 0.1758
11 0 4 -7.4729 -0.7147
11 0 6 -2.3385 0.7381
11 0 8 4.5294 -0.3390
11 0 10 -1.6844 -0.0869
11 1 0 -1.7385 0.8846
11 1 1 5.9968 -0.0738
11 1 2 2.1758 -1.0065
11 1 3 -7.0003 -0.2538
11 1 4 -0.8098 0.5608
11 1 5 -0.3021 0.3995
11 1 6 -1.8542 -0.0448
11 1 7 9.9427 -0.3110
11 1 8 1.9828 -0.5146
11 1 9 -2.8828 -0.0018
11 1 10 -0.5139 0.4373
11 1 11 -2.5703 0.1873
11 2 0 2.3686 0.1573
11 2 1 -0.7426 -0.0545
11 2 2 8.6234 0.0321
11 2 3 5.0184 0.3554
11 2 4 -6.3238 -0.2969
11 2 5 -2.3365 -0.5948
11 2 6 -2.3596 0.4043
11 2 7 -1.3500 0.3420
11 2 8 4.0688 -0.3282
11 2 9 1.6299 0.0311
11 2 10 -1.1000 0.0383
11 2 11 -1.4878 -0.1391
11 3 0 -4.2177 0.4026
11 3 1 3.0529 0.4696
11 3 2 5.4299 -0.5138
11 3 3 -4.9121 -0.5395
11 3 4 -2.2645 0.1826
11 3 5 0.4374 0.3616
11 3 6 -4.6887 0.0487
11 3 7 7.3937 -0.0230
11 3 8 5.3180 -0.2626
11 3 9 -1.4868 -0.3207
11 3 10 -1.0647 0.1671
11 3 11 -2.9154 0.2428
11 4 0 -0.4048 0.2032
11 4 1 -1.3811 0.0236
11 4 2 6.4154 0.0019
11 4 3 8.3904 0.1761
11 4 4 -3.2197 0.0030
11 4 5 -4.2269 -0.3629
11 4 6 -2.9824 0.1009
11 4 7 -2.1708 0.3572
11 4 8 3.2240 -0.1602
11 4 9 2.6601 -0.1217
11 4 10 0.0216 0.0541
11 4 11 -1.8771 -0.0540
11 5 0 -4.5657 -0.1176
11 5 1 -1.1603 0.3548
11 5 2 6.1587 0.0865
11 5 3 -1.7316 -0.3581
11 5 4 -2.7422 -0.0872
11 5 5 1.0229 0.1921
11 5 6 -5.8769 -0.0230
11 5 7 3.4008 0.0296
11 5 8 6.8366 0.1332
11 5 9 0.7414 -0.2459
11 5 10 -0.5559 -0.1388
11 5 11 -2.8032 0.1492
11 6 0 -3.7512 0.2602
11 6 1 -2.6412 0.0416
11 6 2 4.1188 0.0482
11 6 3 9.7685 0.0341
11 6 4 0.9566 -0.0295
11 6 5 -4.5544 -0.0959
11 6 6 -4.4585 0.0812
11 6 7 -3.2588 0.2190
11 6 8 2.2718 0.0020
11 6 9 3.4926 -0.1077
11 6 10 0.9158 -0.0103
11 6 11 -1.4405 -0.0077
11 7 0 -2.9123 -0.1649
11 7 1 -4.9621 -0.0700
11 7 2 4.4422 0.2401
11 7 3 0.6927 0.0008
11 7 4 -1.6057 -0.0967
11 7 5 1.6918 0.0719
11 7 6 -5.8207 -0.0709
11 7 7 -0.5993 -0.1087
11 7 8 5.9259 0.2731
11 7 9 2.5545 0.0551
11 7 10 0.7212 -0.2190
11 7 11 -1.7893 -0.0182
11 8 0 -5.7787 0.2384
11 8 1 -5.0059 0.0603
11 8 2 1.5293 0.0534
11 8 3 9.4612 0.0599
11 8 4 5.0607 -0.1044
11 8 5 -2.5709 -0.0881
11 8 6 -5.3837 0.1562
11 8 7 -4.9099 0.1240
11 8 8 0.2693 0.0114
11 8 9 4.1748 0.0248
11 8 10 1.8247 0.0070
11 8 11 -0.9782 -0.0173
11 9 0 0.3771 0.0486
11 9 1 -7.3627 -0.2031
11 9 2 1.3839 0.0406
11 9 3 0.9124 0.1420
11 9 4 -0.1646 0.0291
11 9 5 3.3555 0.0330
11 9 6 -4.6128 -0.0255
11 9 7 -3.3368 -0.1690
11 9 8 3.3057 0.1532
11 9 9 2.7387 0.2218
11 9 10 1.8365 -0.0885
11 10 0 -5.1033 0.1187
11 10 1 -7.3386 0.0836
11 10 2 -2.0038 0.0001
11 10 3 7.2417 0.0950
11 10 4 7.8864 -0.0003
11 10 5 0.9426 -0.1395
11 10 6 -4.4578 0.0976
11 10 7 -5.5002 0.1153
11 10 8 -2.8877 -0.0763
11 10 9 3.5268 0.0614
11 10 10 2.9497 0.1254
11 11 0 4.7245 0.0630
11 11 1 -7.4733 -0.0392
11 11 2 -1.6056 -0.0597
11 11 3 -0.6243 0.0333
11 11 4 -0.6360 0.0919
11 11 5 5.1368 0.0357
11 11 6 -2.1800 0.0140
11 11 7 -4.0702 -0.0865
11 11 8 0.8291 0.0449
11 11 9 1.3282 0.1645
11 11 10 2.0889 0.0358
11 12 0 -2.0015 0.0120
11 12 1 -7.6369 0.0707
11 12 2 -5.5961 -0.0465
11 12 3 2.8635 0.0204
11 12 4 8.3561 0.1100
11 12 5 4.3831 -0.0250
11 12 6 -2.4392 -0.0135
11 12 7 -3.7758 0.0992
11 12 8 -5.1241 -0.0962
11 12 9 1.0253 -0.0437
11 12 10 3.4309 0.1761
11 13 0 8.4604 -0.0823
11 13 1 -4.8479 0.0252
11 13 2 -3.2640 0.0539
11 13 3 -2.0076 -0.0656
11 13 4 -3.0100 0.0317
11 13 5 4.8945 0.0482
11 13 6 0.3816 0.0050
11 13 7 -3.1996 -0.0150
11 13 8 -0.1334 0.0569
11 13 9 -0.3425 0.0619
11 14 0 1.7582 0.0150
11 14 1 -5.1784 0.0412
11 14 2 -7.0414 -0.0559
11 14 3 -2.4439 -0.0596
11 14 4 5.9450 0.0403
11 14 5 6.6670 0.1094
11 14 6 -0.8537 -0.0098
11 14 7 -1.0844 0.0369
11 14 8 -4.6110 -0.0238
11 14 9 -1.7495 -0.1047
11 15 0 9.5622 -0.0756
11 15 1 -0.6852 -0.0797
11 15 2 -3.0236 0.1220
11 15 3 -1.9805 -0.0237
11 15 4 -4.8631 -0.0491
11 15 5 2.4220 0.0399
11 15 6 1.4796 0.0063
11 15 7 -2.0365 -0.0254
11 15 8 0.0541 0.0749
11 15 9 -1.0533 0.0322
11 16 0 4.0977 0.0761
11 16 1 -1.3985 0.0540
11 16 2 -5.1980 -0.0521
11 16 3 -6.0425 -0.0337
11 16 4 1.3605 -0.0734
11 16 5 7.2498 0.0598
11 16 6 0.1079 0.0459
11 16 7 0.3940 -0.0055
11 16 8 -2.2252 0.0182
11 17 0 7.6782 0.0448
11 17 1 2.6464 -0.0917
11 17 2 -1.4179 0.0337
11 17 3 -0.9501 0.0218
11 17 4 -4.6051 -0.0531
11 17 5 -0.0860 0.0109
11 17 6 0.9686 0.0325
11 17 7 -1.4166 -0.0389
11 17 8 0.1646 0.0304
11 18 0 3.9815 0.0745
11 18 1 1.3821 0.0990
11 18 2 -1.4544 -0.0445
11 18 3 -6.0113 0.0277
11 18 4 -3.2015 -0.0445
11 18 5 5.7801 -0.0566
11 18 6 0.9784 -0.0009
11 18 7 0.3838 0.0047
11 19 0 4.3748 0.0182
11 19 1 3.7538 0.0344
11 19 2 0.3597 -0.0187
11 19 3 0.1332 -0.0431
11 19 4 -3.1153 -0.0281
11 19 5 -0.9939 0.0023
11 19 6 0.0611 0.0371
11 19 7 -1.0896 -0.0144
11 20 0 2.1839 -0.0014
11 20 1 1.9388 0.0956
11 20 2 1.4858 -0.0148
11 20 3 -3.0563 0.0306
11 20 4 -5.2331 0.0367
11 20 5 2.8562 -0.0306
11 20 6 1.4650 -0.1014
11 21 0 1.3353 -0.1246
11 21 1 3.0834 0.0705
11 21 2 1.4154 0.0714
11 21 3 0.9480 -0.1017
11 21 4 -1.8256 -0.0618
11 21 5 -0.7719 0.0210
11 22 0 0.5558 -0.0404
11 22 1 0.9939 0.0147
11 22 2 2.0819 0.0103
11 22 3 0.0505 0.0282
11 22 4 -4.0755 0.0053
11 22 5 0.3528 0.0691
11 23 0 -0.6770 -0.1430
11 23 1 1.6972 -0.0424
11 23 2 1.5535 0.1358
11 23 3 1.5131 -0.0279
11 24 0 0.1203 0.0159
11 24 1 0.1787 -0.0535
11 24 2 1.1003 -0.0328
12 0 0 3.0392 -0.0062
12 0 2 3.7594 0.2909
12 0 4 -2.2173 -0.5925
12 0 6 1.1350 0.4968
12 0 8 -0.4371 -0.0722
12 0 10 -1.2987 -0.1685
12 1 0 -0.7431 0.9153
12 1 1 6.3344 -0.0288
12 1 2 2.0141 -0.8647
12 1 3 -7.5877 -0.2975
12 1 4 -0.6985 0.1961
12 1 5 -1.7934 0.3461
12 1 6 -1.8031 0.1872
12 1 7 9.2596 -0.1716
12 1 8 1.6909 -0.5175
12 1 9 -1.5297 -0.1835
12 1 10 -0.4041 0.3044
12 2 0 1.6408 0.1282
12 2 1 0.7871 -0.2595
12 2 2 3.6740 0.0547
12 2 3 2.1854 0.4009
12 2 4 -1.7296 -0.2509
12 2 5 -1.4192 -0.5200
12 2 6 0.6506 0.2872
12 2 7 1.2700 0.1826
12 2 8 -0.0902 -0.1724
12 2 9 0.0755 0.1152
12 2 10 -1.2160 -0.0458
12 3 0 -1.7751 0.4446
12 3 1 4.6051 0.4893
12 3 2 5.3880 -0.4449
12 3 3 -6.0347 -0.4422
12 3 4 -2.3670 -0.0061
12 3 5 -0.7146 0.1579
12 3 6 -4.1615 0.1187
12 3 7 6.7762 0.0836
12 3 8 4.3264 -0.2507
12 3 9 -0.5768 -0.3684
12 3 10 -0.7177 0.0599
12 4 0 -1.6463 0.2082
12 4 1 0.5982 -0.0796
12 4 2 3.4723 -0.0181
12 4 3 3.9337 0.2017
12 4 4 -0.5149 -0.0204
12 4 5 -2.4447 -0.3607
12 4 6 -0.7154 0.0796
12 4 7 1.9193 0.2507
12 4 8 0.9298 -0.1151
12 4 9 0.4429 -0.0515
12 4 10 -1.1396 -0.0037
12 5 0 -2.0758 -0.0917
12 5 1 2.0802 0.3989
12 5 2 7.1872 0.0612
12 5 3 -3.0994 -0.2893
12 5 4 -3.7293 -0.0586
12 5 5 -0.3547 0.0605
12 5 6 -4.5361 -0.0950
12 5 7 3.5750 0.0623
12 5 8 5.4046 0.0932
12 5 9 0.6063 -0.2556
12 5 10 -0.2140 -0.1462
12 6 0 -4.9604 0.1888
12 6 1 -0.9062 0.0022
12 6 2 2.9839 0.0694
12 6 3 5.3495 0.0559
12 6 4 1.3132 -0.0558
12 6 5 -2.8535 -0.1582
12 6 6 -2.4949 0.0465
12 6 7 1.2267 0.1804
12 6 8 1.8629 0.0153
12 6 9 1.6418 -0.0906
12 6 10 -0.9959 -0.0449
12 7 0 -1.9936 -0.1831
12 7 1 -0.6139 0.0027
12 7 2 7.1737 0.2046
12 7 3 0.1328 -0.0422
12 7 4 -3.3009 -0.0161
12 7 5 -0.8541 0.0987
12 7 6 -4.3367 -0.1576
12 7 7 0.8788 -0.1301
12 7 8 5.1201 0.2168
12 7 9 1.4178 0.0035
12 7 10 0.4418 -0.1823
12 8 0 -6.8550 0.1350
12 8 1 -3.3501 -0.0307
12 8 2 1.6313 0.1036
12 8 3 6.1165 0.0899
12 8 4 4.0456 -0.1140
12 8 5 -2.2482 -0.1220
12 8 6 -3.8040 0.1084
12 8 7 -0.4586 0.0875
12 8 8 1.2295 0.0230
12 8 9 3.2064 0.0046
12 9 0 -1.3107 0.0018
12 9 1 -3.2421 -0.1450
12 9 2 5.5356 0.0546
12 9 3 2.0903 0.0623
12 9 4 -1.3738 0.0402
12 9 5 -0.4718 0.1142
12 9 6 -4.1082 -0.0552
12 9 7 -1.2233 -0.2082
12 9 8 3.8911 0.1312
12 9 9 1.7350 0.1658
12 10 0 -6.5995 0.1010
12 10 1 -5.8639 -0.0518
12 10 2 -0.7927 0.0080
12 10 3 4.9787 0.1241
12 10 4 7.0294 -0.0243
12 10 5 -0.1540 -0.1331
12 10 6 -4.0059 0.1189
12 10 7 -1.4468 0.0825
12 10 8 -1.0366 -0.0855
12 10 9 3.4602 0.0276
12 11 0 0.5291 0.0268
12 11 1 -4.9582 -0.0156
12 11 2 2.8461 -0.0217
12 11 3 2.2632 0.0000
12 11 4 -0.0477 0.0767
12 11 5 1.0160 0.0728
12 11 6 -3.0076 0.0079
12 11 7 -2.4462 -0.1201
12 11 8 2.1836 0.0454
12 11 9 1.5840 0.1593
12 12 0 -3.9914 0.0819
12 12 1 -7.2584 -0.0040
12 12 2 -3.3637 -0.0848
12 12 3 1.3746 0.0303
12 12 4 8.1193 0.0699
12 12 5 3.0186 -0.0485
12 12 6 -3.2614 0.0749
12 12 7 -0.7289 0.1311
12 12 8 -2.7849 -0.1188
12 13 0 2.9637 -0.1070
12 13 1 -4.6543 0.0369
12 13 2 0.1526 0.0786
12 13 3 1.5336 -0.0713
12 13 4 -0.1849 0.0576
12 13 5 1.7788 0.0676
12 13 6 -1.2322 -0.0219
12 13 7 -2.3466 -0.0300
12 13 8 0.7492 0.0559
12 14 0 0.1457 0.0802
12 14 1 -6.5237 0.0522
12 14 2 -4.5634 -0.0714
12 14 3 -3.0244 -0.0674
12 14 4 5.7628 0.0215
12 14 5 5.6138 0.0389
12 14 6 -2.1377 0.0534
12 14 7 0.6178 0.1331
12 14 8 -2.2784 -0.0252
12 15 0 4.4332 -0.1159
12 15 1 -2.5199 -0.0690
12 15 2 -1.4905 0.1450
12 15 3 0.7796 -0.0460
12 15 4 -0.5168 -0.0156
12 15 5 1.1205 0.0920
12 15 6 -0.2358 -0.0297
12 15 7 -1.4691 -0.0172
12 16 0 3.6956 0.1065
12 16 1 -3.8008 0.0717
12 16 2 -3.6517 -0.0189
12 16 3 -5.5089 -0.0323
12 16 4 1.1349 -0.0504
12 16 5 5.9694 0.0016
12 16 6 -0.9930 0.0416
12 16 7 1.0138 0.0817
12 17 0 4.1398 -0.0009
12 17 1 -0.1321 -0.0990
12 17 2 -1.7360 0.0706
12 17 3 0.0476 0.0050
12 17 4 -0.1538 -0.0668
12 17 5 0.4404 0.0664
12 17 6 -0.3967 0.0103
12 18 0 4.7040 0.1175
12 18 1 -0.7004 0.0800
12 18 2 -1.3747 -0.0192
12 18 3 -4.9043 0.0514
12 18 4 -2.7479 0.0120
12 18 5 3.9831 -0.0683
12 18 6 -0.0834 -0.0262
12 19 0 2.6966 0.0062
12 19 1 1.2026 0.0159
12 19 2 -1.0249 0.0054
12 19 3 -0.6669 -0.0198
12 19 4 0.1508 -0.0590
12 19 5 0.6310 0.0189
12 20 0 3.2874 0.0669
12 20 1 1.0084 0.0831
12 20 2 0.6661 -0.0410
12 20 3 -2.4133 0.0449
12 20 4 -3.8434 0.1172
12 21 0 1.0957 -0.1108
12 21 1 1.3820 0.0820
12 21 2 -0.0970 0.0631
12 21 3 -0.8707 -0.0736
12 22 0 1.3247 0.0076
12 22 1 1.0675 0.0407
13 0 0 3.1702 -0.1339
13 0 2 -0.6925 0.3806
13 0 4 -0.6891 -0.4593
13 0 6 4.0804 0.3088
13 0 8 -2.9596 0.0356
13 1 0 -0.1044 0.8564
13 1 1 5.4067 -0.0566
13 1 2 1.3746 -0.6286
13 1 3 -5.3163 -0.2391
13 1 4 -0.1084 -0.1270
13 1 5 -2.9249 0.1960
13 1 6 -1.2861 0.3434
13 1 7 4.8275 0.0259
13 1 8 0.7572 -0.4085
13 1 9 -0.5065 -0.2955
13 2 0 1.6455 0.0608
13 2 1 1.6505 -0.3580
13 2 2 -0.2862 0.1161
13 2 3 0.3817 0.3673
13 2 4 -0.2588 -0.2498
13 2 5 -1.4944 -0.3438
13 2 6 3.0684 0.2240
13 2 7 2.6543 0.0407
13 2 8 -2.2289 -0.0756
13 2 9 -0.4490 0.1281
13 3 0 -0.3629 0.4690
13 3 1 4.8565 0.4115
13 3 2 4.0417 -0.3433
13 3 3 -4.8171 -0.2754
13 3 4 -1.0469 -0.1433
13 3 5 -1.4998 -0.0475
13 3 6 -2.7303 0.1571
13 3 7 3.4287 0.1795
13 3 8 1.8418 -0.1726
13 3 9 -0.2563 -0.3480
13 4 0 -1.5189 0.1629
13 4 1 1.6899 -0.1458
13 4 2 0.5643 0.0048
13 4 3 0.7000 0.2134
13 4 4 0.3728 -0.0790
13 4 5 -1.9007 -0.3158
13 4 6 0.9711 0.0708
13 4 7 3.7713 0.1414
13 4 8 -0.5124 -0.0528
13 4 9 -0.2943 0.0081
13 5 0 -0.8993 -0.0324
13 5 1 3.7717 0.3949
13 5 2 6.2875 0.0214
13 5 3 -3.0568 -0.1860
13 5 4 -2.7497 -0.0223
13 5 5 -0.7724 -0.0585
13 5 6 -2.4973 -0.1179
13 5 7 2.0347 0.0869
13 5 8 2.3381 0.0573
13 6 0 -3.9762 0.1061
13 6 1 0.2980 -0.0320
13 6 2 1.0479 0.0842
13 6 3 1.4300 0.0828
13 6 4 0.7946 -0.0686
13 6 5 -1.8413 -0.1953
13 6 6 -0.7159 -0.0127
13 6 7 3.0665 0.1006
13 6 8 0.9077 0.0388
13 7 0 -1.8302 -0.1918
13 7 1 2.0162 0.0897
13 7 2 7.3947 0.1473
13 7 3 -0.0021 -0.0646
13 7 4 -3.4313 0.0566
13 7 5 -1.4722 0.0940
13 7 6 -2.1266 -0.1844
13 7 7 1.1212 -0.1221
13 7 8 2.7160 0.1342
13 8 0 -5.0128 0.0558
13 8 1 -1.3717 -0.0863
13 8 2 0.6184 0.1204
13 8 3 2.3417 0.0923
13 8 4 2.0676 -0.0970
13 8 5 -1.9416 -0.1251
13 8 6 -1.6658 0.0313
13 8 7 1.6171 0.0067
13 8 8 0.8591 0.0146
13 9 0 -2.6381 -0.0925
13 9 1 -0.2568 -0.0681
13 9 2 6.6544 0.0544
13 9 3 2.9527 -0.0065
13 9 4 -2.1088 0.0648
13 9 5 -2.0258 0.1576
13 9 6 -2.2688 -0.0698
13 9 7 0.0731 -0.2194
13 9 8 2.7493 0.0790
13 10 0 -5.0208 0.1012
13 10 1 -2.8536 -0.1153
13 10 2 -0.4845 0.0092
13 10 3 1.9736 0.1048
13 10 4 4.4445 -0.0476
13 10 5 -1.2019 -0.1165
13 10 6 -2.2581 0.1115
13 10 7 0.7478 0.0259
13 11 0 -2.5674 -0.0706
13 11 1 -2.1612 -0.0137
13 11 2 4.2602 -0.0081
13 11 3 4.2292 -0.0393
13 11 4 0.0532 0.0769
13 11 5 -1.3818 0.1097
13 11 6 -1.9903 0.0035
13 11 7 -0.8927 -0.1643
13 12 0 -3.7676 0.1406
13 12 1 -4.1275 -0.0122
13 12 2 -1.4845 -0.0936
13 12 3 -0.3314 0.0095
13 12 4 5.7266 0.0211
13 12 5 1.0834 -0.0982
13 12 6 -2.3795 0.1192
13 12 7 0.8047 0.1385
13 13 0 -1.5688 -0.1566
13 13 1 -2.7816 0.0056
13 13 2 1.4983 0.0566
13 13 3 3.5784 -0.0942
13 13 4 1.4900 0.0688
13 13 5 -0.3397 0.0942
13 13 6 -1.0481 -0.0169
13 14 0 -1.0020 0.1089
13 14 1 -4.5302 0.0979
13 14 2 -1.7946 -0.0548
13 14 3 -2.9385 -0.0924
13 14 4 3.9885 0.0150
13 14 5 3.3375 -0.0622
13 14 6 -1.7324 0.0660
13 15 0 -0.3302 -0.1495
13 15 1 -2.1928 -0.0851
13 15 2 -0.3441 0.1171
13 15 3 1.9588 -0.0778
13 15 4 1.8819 -0.0133
13 15 5 0.2724 0.1102
13 16 0 1.9694 0.0794
13 16 1 -3.3359 0.0984
13 16 2 -1.3699 0.0327
13 16 3 -3.7195 -0.0689
13 16 4 0.5342 -0.0128
13 16 5 3.4878 -0.0593
13 17 0 0.5215 -0.0387
13 17 1 -1.2112 -0.1207
13 17 2 -0.9910 0.0756
13 17 3 0.3691 0.0021
13 17 4 1.5932 -0.0919
13 18 0 3.1513 0.0930
13 18 1 -1.1746 0.0511
13 18 2 -0.5298 0.0272
13 18 3 -2.5119 0.0168
13 19 0 0.8026 0.0038
13 19 1 -0.4049 -0.0340
13 19 2 -0.9016 0.0109
14 0 0 3.9476 -0.2888
14 0 2 -2.7939 0.4428
14 0 4 -1.2253 -0.3633
14 0 6 4.3953 0.1999
14 1 0 0.3867 0.7168
14 1 1 3.5510 -0.0278
14 1 2 0.5812 -0.3571
14 1 3 -2.5539 -0.2041
14 1 4 0.1404 -0.3186
14 1 5 -1.6915 0.0621
14 1 6 -0.4629 0.3587
14 1 7 0.4399 0.1521
14 2 0 2.5150 -0.0658
14 2 1 1.9419 -0.3685
14 2 2 -2.2912 0.2159
14 2 3 -0.2572 0.2501
14 2 4 -0.4930 -0.3011
14 2 5 -1.9774 -0.1150
14 2 6 3.2105 0.2026
14 2 7 2.1266 -0.0323
14 3 0 0.5644 0.4377
14 3 1 3.9742 0.3307
14 3 2 2.1305 -0.1963
14 3 3 -2.7612 -0.1399
14 3 4 -0.2240 -0.2193
14 3 5 -0.7593 -0.1679
14 3 6 -0.8783 0.1472
14 3 7 0.3198 0.2149
14 4 0 -0.1708 0.0703
14 4 1 2.1052 -0.1916
14 4 2 -1.2387 0.0734
14 4 3 -0.8434 0.2049
14 4 4 0.5060 -0.1645
14 4 5 -2.0789 -0.2246
14 4 6 1.0519 0.0652
14 4 7 2.7181 0.0616
14 5 0 -0.3723 0.0254
14 5 1 3.8360 0.3615
14 5 2 4.1890 0.0063
14 5 3 -2.0977 -0.0814
14 5 4 -1.5960 -0.0004
14 5 5 -0.2083 -0.1339
14 5 6 -0.6299 -0.1042
14 5 7 0.5323 0.1096
14 6 0 -1.6450 0.0274
14 6 1 1.0125 -0.0662
14 6 2 -0.4785 0.1009
14 6 3 -1.1165 0.1233
14 6 4 0.4858 -0.0763
14 6 5 -1.3442 -0.1779
14 6 6 -0.0884 -0.0685
14 6 7 1.9663 0.0119
14 7 0 -1.7879 -0.1704
14 7 1 2.4595 0.1575
14 7 2 5.6363 0.0809
14 7 3 0.1738 -0.0528
14 7 4 -2.7184 0.1109
14 7 5 -0.7524 0.0611
14 7 6 -0.5433 -0.1702
14 8 0 -1.7684 0.0005
14 8 1 0.2124 -0.0982
14 8 2 -0.3322 0.1152
14 8 3 -0.7131 0.1099
14 8 4 0.4615 -0.0614
14 8 5 -1.3757 -0.0828
14 8 6 -0.3234 -0.0379
14 9 0 -2.7712 -0.1458
14 9 1 0.4626 0.0048
14 9 2 5.1394 0.0205
14 9 3 3.0678 -0.0443
14 9 4 -2.1332 0.1001
14 9 5 -1.6067 0.1640
14 9 6 -0.8340 -0.0723
14 10 0 -1.8202 0.0817
14 10 1 -0.0997 -0.1024
14 10 2 -0.4299 0.0120
14 10 3 -0.5523 0.1060
14 10 4 1.5519 -0.0481
14 10 5 -1.4136 -0.0729
14 11 0 -3.0362 -0.1083
14 11 1 -0.8944 -0.0069
14 11 2 2.8781 -0.0387
14 11 3 4.4774 -0.0677
14 11 4 -0.0197 0.0833
14 11 5 -1.6873 0.1356
14 12 0 -1.8403 0.1243
14 12 1 -0.6821 0.0261
14 12 2 -0.3592 -0.0779
14 12 3 -1.3374 0.0260
14 12 4 2.4942 0.0006
14 12 5 -0.1913 -0.1183
14 13 0 -2.7663 -0.1200
14 13 1 -1.1706 -0.0043
14 13 2 0.6063 -0.0138
14 13 3 3.4750 -0.1094
14 13 4 1.8867 0.0660
14 14 0 -0.9332 0.0465
14 14 1 -1.3657 0.1366
14 14 2 -0.1530 -0.0291
14 14 3 -2.1787 -0.0781
14 15 0 -2.0760 -0.0937
14 15 1 -0.9810 -0.0552
14 15 2 -0.3249 0.0397
14 16 0 0.5914 -0.0301
14 16 1 -1.2213 0.0973
15 0 0 3.9539 -0.3645
15 0 2 -2.5515 0.3682
15 0 4 -1.3303 -0.2540
15 1 0 0.7973 0.5185
15 1 1 1.0729 0.1051
15 1 2 -0.0549 -0.1410
15 1 3 -0.5585 -0.2201
15 1 4 -0.0500 -0.3264
15 1 5 0.3960 -0.0136
15 2 0 2.9149 -0.1729
15 2 1 1.6176 -0.2833
15 2 2 -2.2122 0.2438
15 2 3 -0.1223 0.0707
15 2 4 -0.5106 -0.3177
15 2 5 -1.7641 0.0564
15 3 0 1.3391 0.3368
15 3 1 2.1486 0.2982
15 3 2 0.4514 -0.0489
15 3 3 -0.8896 -0.0858
15 3 4 -0.2496 -0.2158
15 3 5 0.2888 -0.1913
15 4 0 1.0784 -0.0356
15 4 1 1.8427 -0.1832
15 4 2 -1.5124 0.1244
15 4 3 -0.8554 0.1422
15 4 4 0.6687 -0.2196
15 4 5 -1.6651 -0.1290
15 5 0 0.1642 0.0556
15 5 1 2.5362 0.3106
15 5 2 1.9422 0.0200
15 5 3 -0.8610 -0.0165
15 5 4 -0.7759 0.0059
15 6 0 0.3217 -0.0511
15 6 1 1.2116 -0.0868
15 6 2 -0.9342 0.1066
15 6 3 -1.6623 0.1370
15 6 4 0.5668 -0.0789
15 7 0 -1.2573 -0.1131
15 7 1 1.2370 0.1791
15 7 2 3.1819 0.0298
15 7 3 0.3106 -0.0272
15 7 4 -1.4227 0.1297
15 8 0 0.5228 -0.0544
15 8 1 0.9844 -0.0955
15 8 2 -0.5238 0.0939
15 8 3 -1.7372 0.1271
15 9 0 -1.6261 -0.1138
15 9 1 -0.5892 0.0526
15 9 2 2.6735 -0.0156
15 9 3 2.1912 -0.0510
15 10 0 0.4079 0.0252
15 10 1 1.1357 -0.0778
15 10 2 -0.1144 0.0116
15 11 0 -1.3075 -0.0452
15 11 1 -1.2773 0.0180
16 0 0 2.1805 -0.2611
16 1 0 0.8928 0.3203
0 0 0 0.0 0.0
;
_shelx_fab_checksum              76575
_olex2_submission_special_instructions 'No special instructions were received'
